# Supplementary material for: Small molecule-assisted assembly of multifunctional ceria nanozymes for synergistic treatment of atherosclerosis
Source: Nat Commun. 2022 Nov 1;13:6528. doi: 10.1038/s41467-022-34248-y (PMC9626479; doi:10.1038/s41467-022-34248-y)
Supplement: Supplementary file 6 — Source Data [file 41467_2022_34248_MOESM6_ESM.xlsx]

## Sheet: Fig. 2E
Pore size distribution of CZ NCs
Fig. 2E	1.48329	0.000163051		Fig. 2E insert	1.48329	0.000163051
	1.59052	0.00032618			1.59052	0.00032618
	1.71561	0.000454438			1.71561	0.000454438
	1.85858	0.000564157			1.85858	0.000564157
	2.00155	0.000592236			2.00155	0.000592236
	2.16239	0.000478678			2.16239	0.000478678
	2.3411	0.000284261			2.3411	0.000284261
	2.5198	8.15466e-05			2.5198	8.15466e-05
	2.73426	0			2.73426	0
	2.94871	0			2.94871	0
	3.18103	0			3.18103	0
	3.43122	0			3.43122	0
	3.69929	0			3.69929	0
	4.00309	0			4.00309	0
	4.32477	0			4.32477	0
	4.66432	0			4.66432	0
	5.03961	0			5.03961	0
	5.43277	0			5.43277	0
	5.87954	0			5.87954	0
	6.34419	0			6.34419	0
	6.84458	0			6.84458	0
	7.39858	0			7.39858	0
	7.98832	0			7.98832	0
	8.63167	0			8.63167	0
	9.31077	0			9.31077	0
	10.0613	0			10.0613	0
	10.8655	0
	11.7233	0
	12.6526	0
	13.6713	0
	14.7614	0
	15.9409	0
	17.2097	0
	18.5858	0
	20.0691	0
	21.6596	0
	23.3931	0
	25.2517	0
	27.2711	0
	29.4513	0
	31.7924	0
	34.3301	0
	37.0644	0
	40.0309	0
	43.2298	0
	46.6789	0
	50.3961	0
	54.4171	0
	58.7597	0
	63.4419	0
	68.4994	0
	73.9679	0
	79.8653	0
	86.2452	0
	93.1255	0
	100.56	0
	108.566	0
	117.233	0
	126.58	0
	136.677	0
		0

## Sheet: Fig. 2J
Size distribution
CZ NCs		CZ@PB NCs
0.4	0	0.4	0
0.463	0	0.463	0
0.536	0	0.536	0
0.621	0	0.621	0
0.719	0	0.719	0
0.833	0	0.833	0
0.965	0	0.965	0
1.12	0	1.12	0
1.29	0	1.29	0
1.5	0	1.5	0
1.74	0	1.74	0
2.01	0	2.01	0
2.33	0	2.33	0
2.7	0	2.7	0
3.12	0	3.12	0
3.62	0	3.62	0
4.19	0	4.19	0
4.85	0	4.85	0
5.61	0	5.61	0
6.5	0.522	6.5	0
7.53	1.94	7.53	0
8.72	9.1	8.72	0
10.1	16.53	10.1	0
11.7	20.7	11.7	0
13.5	30.1	13.5	0
15.7	15.4	15.7	0
18.2	9.65	18.2	0
21	3.42	21	0
24.4	0.391	24.4	0.177
28.2	0	28.2	12.2
32.7	0	32.7	27.3
37.8	0	37.8	32.3
43.8	0	43.8	22.1
50.7	0	50.7	5.96
58.8	0	58.8	0
68.1	0	68.1	0
78.8	0	78.8	0
91.3	0	91.3	0
106	0	106	0
122	0	122	0
142	0	142	0
164	0	164	0
190	0	190	0
220	0	220	0
255	0	255	0
295	0	295	0
342	0	342	0
396	0	396	0
459	0	459	0
531	0	531	0
615	0	615	0
712	0	712	0
825	0	825	0
955	0	955	0

## Sheet: Fig. 2K
Infrared spectroscopy
	ZOL	CZ NCs	CZ@PB NCs
Wavelength (nm)
450.297	92.7954	56.6191	21.1359
450.779	92.6736	56.5072	21.0492
451.261	92.52	56.3871	20.978
451.743	92.3513	56.2606	20.92
452.226	92.1845	56.1306	20.8644
452.708	92.0316	55.998	20.7958
453.19	91.8953	55.8619	20.7047
453.672	91.7698	55.7189	20.5938
454.154	91.6431	55.5641	20.4778
454.636	91.5032	55.3933	20.3761
455.118	91.3409	55.2045	20.3053
455.6	91.1516	54.9997	20.2743
456.082	90.9373	54.7858	20.2797
456.565	90.7075	54.5747	20.3044
457.047	90.4807	54.3827	20.3184
457.529	90.2797	54.2248	20.2906
458.011	90.1252	54.1088	20.1993
458.493	90.0272	54.0312	20.0428
458.975	89.9813	53.9807	19.8373
459.457	89.9726	53.9425	19.6084
459.939	89.981	53.9041	19.384
460.421	89.989	53.8591	19.1872
460.904	89.9834	53.8061	19.0368
461.386	89.9572	53.7484	18.9427
461.868	89.9109	53.6928	18.9009
462.35	89.8506	53.6479	18.8929
462.832	89.7856	53.622	18.8895
463.314	89.7237	53.6197	18.8637
463.796	89.6684	53.6423	18.8007
464.278	89.6175	53.6862	18.7072
464.761	89.565	53.7459	18.608
465.243	89.5035	53.8145	18.5379
465.725	89.4271	53.8866	18.525
466.207	89.3334	53.959	18.5764
466.689	89.2231	54.0308	18.672
467.171	89.0978	54.1016	18.769
467.653	88.9583	54.1702	18.8218
468.135	88.8028	54.2321	18.8005
468.618	88.6271	54.2801	18.7092
469.1	88.427	54.3057	18.5818
469.582	88.1997	54.3013	18.469
470.064	87.9461	54.2629	18.4121
470.546	87.6719	54.1923	18.4268
471.028	87.3877	54.0973	18.4939
471.51	87.1069	53.99	18.5645
471.992	86.8441	53.8846	18.5776
472.474	86.6112	53.7929	18.4889
472.957	86.4136	53.7195	18.2979
473.439	86.2488	53.662	18.047
473.921	86.1074	53.6122	17.7981
474.403	85.9786	53.5619	17.5988
474.885	85.8515	53.5051	17.4701
475.367	85.7178	53.4393	17.4041
475.849	85.5725	53.365	17.3766
476.331	85.414	53.2837	17.3585
476.813	85.2433	53.1976	17.329
477.296	85.0641	53.1081	17.2829
477.778	84.8815	53.0169	17.2288
478.26	84.7007	52.9259	17.1829
478.742	84.5258	52.8374	17.1585
479.224	84.3597	52.7546	17.1607
479.706	84.2041	52.6804	17.1843
480.188	84.0602	52.6163	17.2182
480.67	83.929	52.5621	17.25
481.152	83.8117	52.5157	17.2718
481.635	83.7086	52.4738	17.2822
482.117	83.6191	52.4336	17.2854
482.599	83.542	52.3941	17.2882
483.081	83.4753	52.3567	17.2961
483.563	83.4174	52.3252	17.3113
484.045	83.3678	52.3038	17.331
484.527	83.327	52.2954	17.3487
485.01	83.2959	52.3006	17.3554
485.492	83.2743	52.3168	17.3432
485.974	83.2596	52.3397	17.3073
486.456	83.247	52.3646	17.2486
486.938	83.2299	52.388	17.1743
487.42	83.2013	52.4083	17.0972
487.902	83.1554	52.4258	17.034
488.384	83.0891	52.442	16.9987
488.866	83.0019	52.4589	16.9993
489.349	82.8958	52.4788	17.0335
489.831	82.7737	52.5033	17.0887
490.313	82.6389	52.5331	17.1449
490.795	82.4943	52.5681	17.1813
491.277	82.3428	52.6068	17.1848
491.759	82.1885	52.6463	17.1533
492.241	82.0366	52.6835	17.0961
492.723	81.8926	52.715	17.0274
493.205	81.7612	52.7388	16.9598
493.688	81.6438	52.7541	16.8976
494.17	81.5387	52.7611	16.8368
494.652	81.4408	52.7607	16.7692
495.134	81.3446	52.7531	16.6885
495.616	81.2464	52.7372	16.5954
496.098	81.1459	52.7108	16.4985
496.58	81.0469	52.6712	16.4104
497.062	80.9553	52.6167	16.3426
497.545	80.8771	52.5467	16.3008
498.027	80.8164	52.4629	16.2835
498.509	80.7744	52.3681	16.2844
498.991	80.7512	52.266	16.2972
499.473	80.7477	52.1607	16.3193
499.955	80.7684	52.0556	16.3529
500.437	80.8215	51.9551	16.4014
500.919	80.9168	51.8632	16.4645
501.401	81.0619	51.7838	16.5341
501.884	81.257	51.72	16.593
502.366	81.4933	51.6726	16.6224
502.848	81.754	51.6392	16.6098
503.33	82.0208	51.6151	16.5562
503.812	82.2806	51.5953	16.475
504.294	82.5294	51.5754	16.386
504.776	82.7727	51.5533	16.3075
505.258	83.0223	51.5299	16.2487
505.74	83.2919	51.5081	16.2087
506.223	83.5915	51.4916	16.1774
506.705	83.9245	51.4832	16.142
507.187	84.2859	51.4835	16.0921
507.669	84.665	51.4904	16.0243
508.151	85.0498	51.5003	15.9428
508.633	85.4306	51.5091	15.8554
509.115	85.8021	51.5143	15.769
509.597	86.1626	51.5152	15.686
510.079	86.5118	51.5122	15.6054
510.562	86.8492	51.5063	15.5244
511.044	87.1731	51.4973	15.4416
511.526	87.4814	51.4841	15.3585
512.008	87.7737	51.4645	15.279
512.49	88.0516	51.4365	15.2071
512.972	88.3182	51.3989	15.146
513.454	88.5764	51.3514	15.0962
513.937	88.8268	51.2944	15.0571
514.419	89.0667	51.2278	15.0284
514.901	89.291	51.1504	15.0106
515.383	89.4953	51.0602	15.0042
515.865	89.6777	50.9551	15.0073
516.347	89.8416	50.8345	15.013
516.829	89.9951	50.7009	15.0091
517.311	90.1482	50.5603	14.9793
517.793	90.3075	50.4205	14.9104
518.275	90.4736	50.289	14.7963
518.758	90.64	50.1701	14.642
519.24	90.7959	50.0631	14.4604
519.722	90.9293	49.9624	14.2681
520.204	91.0312	49.8594	14.0794
520.686	91.0974	49.7458	13.9021
521.168	91.1278	49.6157	13.739
521.65	91.1249	49.4671	13.5906
522.132	91.0921	49.3023	13.4577
522.615	91.033	49.1266	13.3436
523.097	90.9518	48.9472	13.2523
523.579	90.8539	48.7712	13.1857
524.061	90.7472	48.6063	13.1395
524.543	90.6418	48.459	13.1021
525.025	90.5475	48.335	13.057
525.507	90.4728	48.2383	12.987
525.989	90.4213	48.1699	12.883
526.471	90.391	48.1277	12.7479
526.954	90.3754	48.1058	12.5961
527.436	90.3656	48.0967	12.4454
527.918	90.3534	48.0935	12.3091
528.4	90.3317	48.0905	12.1924
528.882	90.2944	48.0851	12.0921
529.364	90.2365	48.0771	12.001
529.846	90.1528	48.0673	11.9126
530.328	90.0389	48.0562	11.8252
530.811	89.8927	48.0433	11.741
531.293	89.7145	48.0264	11.6646
531.775	89.5075	48.0022	11.5981
532.257	89.2766	47.9681	11.5389
532.739	89.0268	47.9232	11.4799
533.221	88.7613	47.8688	11.4133
533.703	88.4814	47.808	11.3351
534.185	88.1873	47.7449	11.2482
534.668	87.8791	47.682	11.1614
535.15	87.5581	47.6204	11.086
535.632	87.227	47.5579	11.03
536.114	86.8892	47.4913	10.9935
536.596	86.5477	47.4163	10.9685
537.078	86.2045	47.3294	10.9424
537.56	85.8609	47.2289	10.9049
538.042	85.5186	47.1149	10.8519
538.524	85.1816	46.9891	10.7881
539.006	84.8567	46.8538	10.7238
539.489	84.5548	46.7119	10.6708
539.971	84.2886	46.5659	10.6365
540.453	84.0701	46.4184	10.621
540.935	83.9099	46.2719	10.6182
541.417	83.8139	46.1284	10.6201
541.899	83.7834	45.9892	10.6212
542.381	83.8155	45.855	10.6214
542.864	83.9045	45.7254	10.626
543.346	84.0436	45.5998	10.6427
543.828	84.2256	45.478	10.6783
544.31	84.4439	45.361	10.7347
544.792	84.6921	45.2512	10.8083
545.274	84.963	45.1525	10.8911
545.756	85.2491	45.0684	10.9743
546.238	85.5428	45.0015	11.0515
546.72	85.8374	44.9527	11.1202
547.202	86.1279	44.921	11.1824
547.685	86.4112	44.9048	11.2424
548.167	86.6847	44.9026	11.3052
548.649	86.9452	44.9136	11.3738
549.131	87.1877	44.9378	11.4495
549.613	87.4055	44.9745	11.5314
550.095	87.5923	45.0222	11.6175
550.577	87.7432	45.0772	11.7051
551.059	87.857	45.1351	11.7915
551.542	87.936	45.1919	11.8753
552.024	87.9853	45.2454	11.9562
552.506	88.0111	45.2959	12.0362
552.988	88.0185	45.346	12.1183
553.47	88.0116	45.3992	12.2059
553.952	87.9934	45.4579	12.3008
554.434	87.966	45.5224	12.4016
554.916	87.9319	45.5897	12.5033
555.399	87.8933	45.6548	12.5989
555.881	87.8517	45.7124	12.6825
556.363	87.808	45.7582	12.7518
556.845	87.7625	45.7907	12.8105
557.327	87.7156	45.8109	12.8668
557.809	87.6686	45.8224	12.9309
558.291	87.6242	45.8302	13.0096
558.773	87.5859	45.8389	13.1037
559.255	87.5564	45.8522	13.2064
559.737	87.5363	45.8721	13.3068
560.22	87.5225	45.8989	13.3948
560.702	87.5089	45.9312	13.4652
561.184	87.4881	45.9673	13.5208
561.666	87.4539	46.005	13.571
562.148	87.4033	46.0432	13.6276
562.63	87.338	46.0821	13.6988
563.112	87.2629	46.1237	13.7861
563.595	87.1849	46.1713	13.8831
564.077	87.11	46.2293	13.9798
564.559	87.0419	46.3016	14.0668
565.041	86.9819	46.3912	14.1398
565.523	86.9305	46.4992	14.2009
566.005	86.8878	46.6249	14.2569
566.487	86.8554	46.7657	14.3148
566.969	86.8355	46.9187	14.3779
567.451	86.8304	47.0802	14.4433
567.933	86.8408	47.2471	14.5029
568.416	86.866	47.4166	14.5478
568.898	86.9034	47.5864	14.5707
569.38	86.9509	47.7545	14.5698
569.862	87.0077	47.9194	14.5481
570.344	87.0746	48.0799	14.5116
570.826	87.1538	48.2351	14.4662
571.308	87.2468	48.3843	14.4162
571.79	87.3532	48.5269	14.3646
572.273	87.4704	48.6616	14.3139
572.755	87.5945	48.7873	14.2668
573.237	87.7222	48.9023	14.2266
573.719	87.8529	49.0061	14.1951
574.201	87.9897	49.0989	14.171
574.683	88.1386	49.1821	14.1493
575.165	88.3052	49.2574	14.1216
575.647	88.4919	49.3269	14.08
576.13	88.6953	49.391	14.0205
576.612	88.9069	49.4487	13.9455
577.094	89.1157	49.4973	13.8636
577.576	89.3112	49.5336	13.7862
578.058	89.4878	49.5549	13.722
578.54	89.6451	49.5595	13.6741
579.022	89.7862	49.5473	13.6398
579.504	89.9156	49.5192	13.6123
579.986	90.0363	49.4767	13.5839
580.469	90.1486	49.4209	13.5496
580.951	90.2508	49.3526	13.5092
581.433	90.3402	49.2725	13.466
581.915	90.4153	49.1813	13.4241
582.397	90.4769	49.0807	13.3862
582.879	90.5276	48.9734	13.352
583.361	90.5711	48.8633	13.3193
583.843	90.6105	48.755	13.2864
584.326	90.648	48.6528	13.254
584.808	90.6846	48.5601	13.2258
585.29	90.7209	48.4786	13.207
585.772	90.7573	48.4081	13.2017
586.254	90.7937	48.3468	13.211
586.736	90.8291	48.2924	13.2325
587.218	90.8591	48.2403	13.2597
587.7	90.8819	48.191	13.2928
588.182	90.894	48.1459	13.3321
588.665	90.8932	48.1078	13.3816
589.147	90.8809	48.0797	13.447
589.629	90.8622	48.0644	13.5332
590.111	90.8462	48.0645	13.6411
590.593	90.8432	48.0814	13.7654
591.075	90.862	48.1161	13.8956
591.557	90.9074	48.1682	14.018
592.039	90.9783	48.236	14.1221
592.521	91.069	48.3162	14.2037
593.004	91.1714	48.4046	14.267
593.486	91.278	48.4975	14.3219
593.968	91.3837	48.5925	14.3798
594.45	91.4863	48.6894	14.4499
594.932	91.5851	48.7898	14.5361
595.414	91.6799	48.8963	14.6364
595.896	91.7699	49.011	14.7457
596.378	91.8538	49.1348	14.8579
596.861	91.9305	49.2664	14.9684
597.343	92.0005	49.403	15.0756
597.825	92.0657	49.5418	15.1805
598.307	92.1293	49.6808	15.2851
598.789	92.1943	49.8195	15.3908
599.271	92.2622	49.9584	15.4969
599.753	92.3329	50.0984	15.6012
600.235	92.4042	50.2396	15.7005
600.717	92.4736	50.3809	15.7917
601.2	92.5382	50.52	15.8736
601.682	92.5962	50.6544	15.9468
602.164	92.6463	50.7818	16.0141
602.646	92.6874	50.9012	16.0795
603.128	92.7177	51.0123	16.148
603.61	92.7353	51.1154	16.2235
604.092	92.739	51.2109	16.3086
604.574	92.7287	51.2992	16.4025
605.057	92.7066	51.3806	16.5011
605.539	92.6766	51.4564	16.5973
606.021	92.6433	51.5281	16.6827
606.503	92.6108	51.5982	16.751
606.985	92.582	51.6696	16.7992
607.467	92.5581	51.7445	16.8299
607.949	92.5392	51.8237	16.8495
608.431	92.5255	51.9069	16.8668
608.913	92.517	51.9921	16.8881
609.396	92.5141	52.0769	16.9149
609.878	92.5162	52.1588	16.9423
610.36	92.5218	52.236	16.9616
610.842	92.5277	52.3073	16.9629
611.324	92.5297	52.3717	16.9398
611.806	92.5239	52.4284	16.8924
612.288	92.5076	52.4759	16.8264
612.77	92.4801	52.5129	16.751
613.253	92.4421	52.5379	16.673
613.735	92.3953	52.5496	16.5942
614.217	92.3406	52.5479	16.5089
614.699	92.2776	52.5326	16.407
615.181	92.2049	52.5046	16.2777
615.663	92.1203	52.4651	16.1149
616.145	92.0223	52.4156	15.9212
616.627	91.9104	52.358	15.7078
617.109	91.7848	52.2942	15.4913
617.592	91.6452	52.2254	15.2864
618.074	91.4896	52.1518	15.1012
618.556	91.3136	52.0727	14.9334
619.038	91.1117	51.9865	14.773
619.52	90.8781	51.891	14.6074
620.002	90.6083	51.7844	14.4271
620.484	90.2987	51.6653	14.2287
620.966	89.945	51.5334	14.0163
621.448	89.5408	51.3894	13.7992
621.931	89.0765	51.2344	13.5885
622.413	88.5386	51.0703	13.3938
622.895	87.9141	50.8992	13.2194
623.377	87.1922	50.7232	13.064
623.859	86.3702	50.5446	12.9212
624.341	85.4569	50.3656	12.7825
624.823	84.4744	50.1883	12.641
625.305	83.4601	50.0151	12.4938
625.788	82.4599	49.8475	12.3444
626.27	81.5285	49.6869	12.2011
626.752	80.724	49.534	12.0741
627.234	80.0976	49.3893	11.9716
627.716	79.6927	49.2529	11.8968
628.198	79.5365	49.1253	11.847
628.68	79.6353	49.0072	11.8159
629.162	79.9749	48.9003	11.7969
629.644	80.5218	48.807	11.7875
630.127	81.2327	48.73	11.7914
630.609	82.0561	48.6723	11.8181
631.091	82.9425	48.6369	11.88
631.573	83.8521	48.6257	11.9857
632.055	84.7539	48.6402	12.1379
632.537	85.6294	48.6812	12.3303
633.019	86.4709	48.7495	12.5511
633.501	87.2771	48.8463	12.7861
633.984	88.0498	48.9725	13.025
634.466	88.79	49.129	13.2648
634.948	89.4965	49.315	13.509
635.43	90.1655	49.5283	13.7647
635.912	90.7922	49.7651	14.0379
636.394	91.3721	50.021	14.3288
636.876	91.9027	50.2919	14.6312
637.358	92.3838	50.5754	14.9348
637.841	92.8165	50.8699	15.2283
638.323	93.203	51.1749	15.5048
638.805	93.5457	51.4887	15.7635
639.287	93.8474	51.8078	16.0091
639.769	94.1114	52.1272	16.2491
640.251	94.342	52.4406	16.4897
640.733	94.5441	52.7422	16.7326
641.215	94.7222	53.0285	16.974
641.697	94.8807	53.2987	17.2064
642.179	95.0226	53.5538	17.4212
642.662	95.1501	53.7962	17.6134
643.144	95.2653	54.0275	17.7824
643.626	95.3701	54.2481	17.9329
644.108	95.4664	54.4566	18.0718
644.59	95.556	54.6508	18.2062
645.072	95.639	54.828	18.34
645.554	95.7143	54.9864	18.4723
646.036	95.7788	55.1254	18.5983
646.519	95.8292	55.2456	18.7113
647.001	95.8629	55.3486	18.8062
647.483	95.8795	55.4375	18.8812
647.965	95.8812	55.5157	18.9401
648.447	95.8725	55.5869	18.9908
648.929	95.8584	55.6541	19.0425
649.411	95.8427	55.719	19.1022
649.893	95.8272	55.7818	19.1712
650.375	95.8117	55.8405	19.2452
650.858	95.7951	55.8929	19.3151
651.34	95.7762	55.9365	19.3707
651.822	95.755	55.9701	19.4044
652.304	95.7318	55.9944	19.414
652.786	95.7071	56.0111	19.4039
653.268	95.6807	56.0232	19.3833
653.75	95.651	56.033	19.3621
654.232	95.6161	56.0419	19.348
654.715	95.5739	56.0499	19.3427
655.197	95.5235	56.0562	19.3425
655.679	95.4658	56.0597	19.3399
656.161	95.4024	56.06	19.3271
656.643	95.3349	56.0569	19.3008
657.125	95.2637	56.0506	19.2631
657.607	95.1875	56.041	19.221
658.089	95.1039	56.0278	19.1828
658.572	95.0107	56.0104	19.1548
659.054	94.9072	55.9892	19.1384
659.536	94.795	55.9655	19.1294
660.018	94.6778	55.9429	19.1201
660.5	94.5591	55.9253	19.1036
660.982	94.4405	55.9166	19.0775
661.464	94.3209	55.9184	19.0447
661.946	94.1968	55.9299	19.0118
662.428	94.064	55.9474	18.9857
662.91	93.9199	55.9661	18.9696
663.393	93.7658	55.9816	18.9614
663.875	93.6063	55.9935	18.9541
664.357	93.4484	56.0029	18.9398
664.839	93.2974	56.0117	18.9128
665.321	93.1531	56.0181	18.8718
665.803	93.008	56.0127	18.8209
666.285	92.8429	55.9777	18.7666
666.768	92.6286	55.8941	18.7139
667.25	92.3333	55.7611	18.6553
667.732	91.9481	55.6063	18.5754
668.214	91.5137	55.4765	18.4752
668.696	91.1082	55.3992	18.3877
669.178	90.7887	55.36	18.3388
669.66	90.5606	55.3249	18.3109
670.142	90.4073	55.2718	18.2806
670.624	90.3155	55.2012	18.2396
671.107	90.2812	55.1195	18.1942
671.589	90.3042	55.0317	18.1543
672.071	90.3823	54.9389	18.1247
672.553	90.5104	54.8397	18.107
673.035	90.6782	54.7331	18.0979
673.517	90.8738	54.6184	18.0929
673.999	91.0845	54.497	18.0869
674.481	91.3008	54.3711	18.0775
674.963	91.5168	54.2426	18.066
675.446	91.7284	54.1138	18.0564
675.928	91.9309	53.9868	18.0538
676.41	92.1188	53.8635	18.0621
676.892	92.2857	53.7458	18.0831
677.374	92.4267	53.6353	18.1156
677.856	92.5409	53.5328	18.156
678.338	92.6311	53.4392	18.1999
678.82	92.7029	53.355	18.2431
679.303	92.7622	53.2809	18.2841
679.785	92.8134	53.218	18.3233
680.267	92.8578	53.1669	18.3641
680.749	92.8947	53.1275	18.4107
681.231	92.9228	53.0989	18.4675
681.713	92.9415	53.0793	18.5363
682.195	92.952	53.0673	18.6162
682.677	92.9565	53.0617	18.7034
683.159	92.9569	53.0632	18.7925
683.642	92.9542	53.0729	18.8794
684.124	92.948	53.0932	18.962
684.606	92.9374	53.1257	19.0422
685.088	92.9221	53.1716	19.1247
685.57	92.9035	53.2314	19.215
686.052	92.8842	53.305	19.3161
686.534	92.8675	53.392	19.4272
687.016	92.8556	53.4922	19.5424
687.499	92.8492	53.6048	19.6534
687.981	92.8467	53.728	19.7512
688.463	92.8453	53.8591	19.8307
688.945	92.8425	53.9945	19.8922
689.427	92.8365	54.1299	19.9409
689.909	92.8265	54.2618	19.9853
690.391	92.8123	54.3875	20.032
690.873	92.7924	54.5059	20.0845
691.356	92.7647	54.6163	20.1415
691.837	92.7261	54.7189	20.1988
692.32	92.6743	54.814	20.2511
692.802	92.6087	54.9019	20.2951
693.284	92.5316	54.9832	20.3308
693.766	92.4472	55.0583	20.3608
694.248	92.3598	55.1274	20.389
694.73	92.2721	55.1905	20.4184
695.212	92.184	55.2468	20.4497
695.694	92.093	55.2953	20.4809
696.177	91.9951	55.3346	20.5085
696.659	91.8869	55.3634	20.5286
697.141	91.7673	55.3814	20.5385
697.623	91.6374	55.3887	20.537
698.105	91.4999	55.3862	20.5247
698.587	91.3573	55.3747	20.5028
699.069	91.2106	55.3548	20.4732
699.551	91.0584	55.3268	20.4378
700.034	90.8985	55.2904	20.3983
700.516	90.7287	55.2457	20.3564
700.998	90.5478	55.1931	20.3131
701.48	90.3568	55.1341	20.2687
701.962	90.1583	55.071	20.2231
702.444	89.955	55.0067	20.1751
702.926	89.7488	54.9438	20.124
703.408	89.5398	54.8843	20.0694
703.89	89.3266	54.8291	20.012
704.373	89.1067	54.7776	19.9528
704.855	88.8777	54.7286	19.893
705.337	88.6376	54.6802	19.833
705.819	88.3855	54.6314	19.7723
706.301	88.1213	54.5815	19.7095
706.783	87.8449	54.5312	19.6438
707.265	87.5567	54.4816	19.5755
707.747	87.2575	54.4343	19.5069
708.23	86.9497	54.391	19.4417
708.712	86.6374	54.3526	19.3839
709.194	86.3282	54.3197	19.337
709.676	86.033	54.2921	19.3023
710.158	85.7646	54.2692	19.2792
710.64	85.5393	54.2497	19.2657
711.122	85.3731	54.2322	19.2596
711.604	85.2808	54.2154	19.2597
712.086	85.275	54.198	19.2658
712.569	85.3632	54.1797	19.2791
713.051	85.5477	54.1607	19.3009
713.533	85.8241	54.1423	19.3324
714.015	86.1822	54.1259	19.3733
714.497	86.6052	54.1128	19.4225
714.979	87.0704	54.1034	19.478
715.461	87.5537	54.0966	19.5375
715.943	88.0309	54.0903	19.599
716.426	88.4808	54.0815	19.661
716.908	88.8892	54.0675	19.7221
717.39	89.2476	54.047	19.7813
717.872	89.5522	54.0203	19.8381
718.354	89.8026	53.9892	19.8929
718.836	89.9997	53.9573	19.9472
719.318	90.1449	53.9287	20.0041
719.8	90.2411	53.9066	20.0677
720.283	90.2928	53.8932	20.1409
720.764	90.3062	53.8882	20.2246
721.247	90.2883	53.8905	20.3164
721.729	90.2469	53.8978	20.4119
722.211	90.1888	53.908	20.5062
722.693	90.1194	53.9197	20.5953
723.175	90.0435	53.9323	20.6777
723.657	89.9648	53.9462	20.7531
724.139	89.8867	53.9618	20.8223
724.621	89.8125	53.9801	20.8854
725.104	89.7448	54.0013	20.9422
725.586	89.685	54.0257	20.9919
726.068	89.6331	54.053	21.0337
726.55	89.5877	54.0824	21.0681
727.032	89.5465	54.1131	21.0971
727.514	89.5078	54.1445	21.1238
727.996	89.4711	54.1761	21.1512
728.478	89.4375	54.2079	21.1806
728.961	89.4093	54.2405	21.2108
729.443	89.3883	54.2744	21.2384
729.925	89.3757	54.31	21.2594
730.407	89.3706	54.3472	21.2706
730.889	89.3711	54.3854	21.2715
731.371	89.3745	54.4235	21.265
731.853	89.3786	54.4598	21.2556
732.335	89.3821	54.4929	21.2477
732.817	89.3843	54.5215	21.2437
733.3	89.3849	54.5445	21.2427
733.782	89.3829	54.5608	21.2411
734.264	89.3764	54.57	21.2343
734.746	89.3628	54.5713	21.2188
735.228	89.3401	54.5644	21.1937
735.71	89.3071	54.5494	21.1614
736.192	89.2641	54.5263	21.126
736.674	89.2119	54.4956	21.0916
737.157	89.1518	54.4572	21.0608
737.639	89.084	54.4115	21.0338
738.121	89.0078	54.3579	21.0085
738.603	88.9218	54.2959	20.9819
739.085	88.8247	54.2252	20.9512
739.567	88.7162	54.1457	20.9153
740.049	88.5978	54.0585	20.8743
740.531	88.4721	53.9651	20.8301
741.013	88.3419	53.8677	20.7843
741.496	88.2096	53.7689	20.7385
741.978	88.0765	53.6708	20.693
742.46	87.9424	53.575	20.6474
742.942	87.8069	53.4822	20.6004
743.424	87.6698	53.3925	20.5509
743.906	87.5315	53.3058	20.4979
744.388	87.3934	53.2219	20.4415
744.87	87.2569	53.1411	20.383
745.352	87.1233	53.0641	20.3243
745.835	86.9926	52.9921	20.2681
746.317	86.864	52.9258	20.2164
746.799	86.7361	52.866	20.1704
747.281	86.6075	52.8129	20.1293
747.763	86.4772	52.7664	20.0912
748.245	86.345	52.7264	20.0532
748.727	86.2107	52.6926	20.0129
749.21	86.074	52.6651	19.9695
749.692	85.9338	52.6438	19.9245
750.174	85.7881	52.6288	19.8811
750.656	85.6349	52.6197	19.8425
751.138	85.4718	52.616	19.8109
751.62	85.2969	52.6169	19.7862
752.102	85.1087	52.6215	19.7663
752.584	84.9059	52.629	19.7473
753.066	84.6867	52.6385	19.7265
753.548	84.4491	52.6491	19.7029
754.031	84.1912	52.6596	19.6786
754.513	83.9119	52.6693	19.6571
754.995	83.6117	52.6774	19.6424
755.477	83.294	52.6837	19.6365
755.959	82.9649	52.6882	19.6391
756.441	82.6329	52.6911	19.6469
756.923	82.3089	52.6923	19.656
757.405	82.0038	52.6914	19.6634
757.888	81.7275	52.6873	19.6685
758.37	81.4884	52.6784	19.674
758.852	81.2913	52.6632	19.6837
759.334	81.1375	52.6409	19.7019
759.816	81.0244	52.6113	19.7305
760.298	80.9451	52.5742	19.7683
760.78	80.8899	52.5331	19.8125
761.262	80.8449	52.4902	19.8589
761.745	80.7951	52.4471	19.9046
762.227	80.7253	52.4041	19.9485
762.709	80.6228	52.361	19.9918
763.191	80.4814	52.3175	20.0374
763.673	80.3023	52.2738	20.0881
764.155	80.0956	52.2308	20.1456
764.637	79.8782	52.1901	20.2094
765.119	79.6729	52.1532	20.2777
765.601	79.5045	52.1209	20.3477
766.083	79.394	52.0935	20.4171
766.566	79.3582	52.0707	20.485
767.048	79.4053	52.0523	20.5516
767.53	79.5352	52.0383	20.6184
768.012	79.739	52.0295	20.6871
768.494	80.0018	52.0264	20.7589
768.976	80.3051	52.0295	20.8339
769.458	80.6287	52.0382	20.9111
769.94	80.9541	52.0513	20.9888
770.423	81.2679	52.0674	21.0653
770.905	81.5612	52.0857	21.1389
771.387	81.8304	52.1063	21.2091
771.869	82.0754	52.1298	21.2766
772.351	82.2978	52.1573	21.3429
772.833	82.4989	52.1891	21.4105
773.315	82.679	52.2246	21.4813
773.797	82.8375	52.2619	21.5568
774.279	82.9737	52.2985	21.6366
774.762	83.0876	52.3325	21.7191
775.244	83.1804	52.3624	21.8015
775.726	83.2541	52.388	21.8814
776.208	83.3108	52.4096	21.9573
776.69	83.3525	52.4275	22.0297
777.172	83.3799	52.4413	22.1006
777.654	83.3939	52.4503	22.173
778.136	83.3948	52.4535	22.2489
778.619	83.3837	52.4505	22.3285
779.101	83.3621	52.4415	22.41
779.583	83.3318	52.4275	22.4898
780.065	83.2941	52.4097	22.5647
780.547	83.2499	52.3885	22.6329
781.029	83.199	52.3636	22.6955
781.511	83.1411	52.3339	22.7556
781.993	83.0761	52.2981	22.8175
782.476	83.0046	52.2554	22.8845
782.958	82.928	52.2064	22.9575
783.44	82.8483	52.1529	23.0345
783.922	82.7669	52.0973	23.1118
784.404	82.6844	52.0418	23.1858
784.886	82.6007	51.9878	23.2542
785.368	82.515	51.9358	23.3176
785.85	82.4268	51.8856	23.3783
786.332	82.3363	51.837	23.4399
786.815	82.2446	51.7904	23.5046
787.297	82.1531	51.7467	23.5726
787.779	82.0634	51.7075	23.642
788.261	81.976	51.6733	23.7096
788.743	81.8906	51.6438	23.7727
789.225	81.8063	51.6179	23.8303
789.707	81.7221	51.5935	23.8833
790.189	81.638	51.5693	23.934
790.672	81.5549	51.5452	23.9849
791.154	81.4745	51.5222	24.0377
791.636	81.3988	51.5025	24.0922
792.118	81.3287	51.4879	24.1469
792.6	81.2641	51.4792	24.1997
793.082	81.2037	51.4759	24.2486
793.564	81.1455	51.4761	24.2925
794.046	81.0877	51.4776	24.3311
794.528	81.0296	51.4784	24.3648
795.01	80.9712	51.4778	24.3946
795.493	80.9133	51.4759	24.4214
795.975	80.8571	51.4733	24.4461
796.457	80.803	51.4708	24.4699
796.939	80.7512	51.4682	24.4935
797.421	80.7009	51.4649	24.5175
797.903	80.651	51.4597	24.5417
798.385	80.6002	51.4516	24.565
798.867	80.5469	51.4394	24.5861
799.35	80.4896	51.4223	24.6036
799.832	80.4265	51.3995	24.6176
800.314	80.3558	51.3702	24.629
800.796	80.2766	51.3339	24.6397
801.278	80.1885	51.2903	24.6517
801.76	80.0929	51.2403	24.666
802.242	79.9917	51.1856	24.6819
802.724	79.8872	51.1281	24.6975
803.207	79.781	51.0693	24.7104
803.689	79.6737	51.0099	24.7194
804.171	79.5646	50.9492	24.7247
804.653	79.4523	50.8855	24.7284
805.135	79.336	50.8177	24.7334
805.617	79.216	50.7456	24.7417
806.099	79.0942	50.6707	24.7535
806.581	78.9736	50.5963	24.7669
807.063	78.8573	50.5262	24.7784
807.545	78.7476	50.4635	24.7845
808.028	78.645	50.4094	24.7833
808.51	78.5485	50.3633	24.7752
808.992	78.4559	50.3227	24.7622
809.474	78.365	50.285	24.7472
809.956	78.2747	50.2481	24.7323
810.438	78.1845	50.2112	24.7181
810.92	78.0952	50.1747	24.7036
811.403	78.0077	50.1396	24.6869
811.885	77.9225	50.1063	24.6667
812.367	77.8397	50.0748	24.6425
812.849	77.7592	50.0446	24.6151
813.331	77.6807	50.0147	24.5861
813.813	77.6046	49.9851	24.5568
814.295	77.5313	49.9562	24.5279
814.777	77.4614	49.9283	24.4994
815.26	77.3949	49.902	24.4705
815.742	77.331	49.8767	24.4406
816.224	77.2683	49.8509	24.409
816.706	77.2057	49.8233	24.3754
817.188	77.1427	49.7927	24.339
817.67	77.0799	49.7592	24.2987
818.152	77.0187	49.7239	24.2529
818.634	76.9607	49.6887	24.1999
819.116	76.9066	49.6549	24.1388
819.598	76.8559	49.6226	24.0694
820.081	76.8065	49.5906	23.9928
820.563	76.7558	49.5565	23.9098
821.045	76.7018	49.5181	23.8212
821.527	76.6429	49.474	23.7267
822.009	76.5793	49.4242	23.6257
822.491	76.5115	49.3697	23.5175
822.973	76.4401	49.3117	23.403
823.455	76.3655	49.2509	23.2844
823.938	76.2868	49.1874	23.166
824.42	76.2036	49.1203	23.0525
824.902	76.1158	49.0492	22.9481
825.384	76.0245	48.9745	22.8557
825.866	75.9318	48.8975	22.7763
826.348	75.8404	48.8203	22.7097
826.83	75.7521	48.7449	22.6549
827.312	75.6675	48.6727	22.611
827.794	75.5856	48.6035	22.5774
828.277	75.5044	48.5365	22.5532
828.759	75.422	48.4709	22.537
829.241	75.3375	48.4066	22.5261
829.723	75.2514	48.3447	22.5174
830.205	75.1654	48.2871	22.5075
830.687	75.0812	48.2359	22.4947
831.169	75	48.1919	22.4789
831.651	74.9219	48.1547	22.4623
832.134	74.8457	48.1228	22.4484
832.616	74.7699	48.0941	22.4409
833.098	74.6936	48.067	22.4423
833.58	74.6168	48.0411	22.4533
834.062	74.5402	48.0171	22.4725
834.544	74.4648	47.996	22.4972
835.026	74.3914	47.9785	22.5245
835.508	74.3197	47.9646	22.5519
835.99	74.2489	47.9534	22.578
836.473	74.1782	47.9441	22.6024
836.955	74.1068	47.9361	22.6259
837.437	74.0347	47.9298	22.6492
837.919	73.9624	47.9259	22.6738
838.401	73.8896	47.925	22.7011
838.883	73.8154	47.9267	22.7324
839.365	73.7378	47.9294	22.7688
839.847	73.6535	47.9303	22.8105
840.33	73.5597	47.9266	22.8567
840.812	73.4542	47.9163	22.9055
841.294	73.3368	47.8984	22.9541
841.776	73.2087	47.8736	23
842.258	73.0727	47.8433	23.0412
842.74	72.9327	47.8095	23.0771
843.222	72.7925	47.7738	23.1083
843.704	72.6563	47.7379	23.1359
844.187	72.528	47.7033	23.1608
844.669	72.4111	47.6715	23.1832
845.151	72.3082	47.6444	23.2021
845.633	72.2202	47.6231	23.2163
846.115	72.1459	47.6076	23.2248
846.597	72.081	47.5965	23.2277
847.079	72.0194	47.5871	23.2263
847.561	71.9545	47.5761	23.2228
848.043	71.88	47.5611	23.2193
848.525	71.7925	47.5414	23.217
849.008	71.6912	47.5178	23.2159
849.49	71.5777	47.4931	23.2149
849.972	71.455	47.47	23.2127
850.454	71.3258	47.4502	23.2079
850.936	71.1923	47.4341	23.2001
851.418	71.0557	47.4204	23.1893
851.9	70.9168	47.4073	23.1757
852.382	70.7773	47.3933	23.1594
852.865	70.6402	47.378	23.1403
853.347	70.5092	47.3619	23.1179
853.829	70.3889	47.3464	23.0924
854.311	70.2826	47.3326	23.0644
854.793	70.1924	47.3212	23.0353
855.275	70.1189	47.3121	23.007
855.757	70.0616	47.3049	22.9811
856.239	70.0191	47.2989	22.9584
856.721	69.99	47.2942	22.9387
857.204	69.9725	47.2906	22.9212
857.686	69.9639	47.2877	22.9046
858.168	69.9604	47.2848	22.8877
858.65	69.957	47.2805	22.87
859.132	69.9483	47.2738	22.8509
859.614	69.9295	47.2638	22.83
860.096	69.8975	47.2508	22.8071
860.578	69.8508	47.2361	22.7816
861.061	69.789	47.2208	22.7537
861.543	69.7119	47.2053	22.7236
862.025	69.6191	47.189	22.6924
862.507	69.5093	47.17	22.6613
862.989	69.3816	47.1462	22.6312
863.471	69.2367	47.1164	22.6023
863.953	69.0781	47.0815	22.5739
864.435	68.9125	47.0441	22.5446
864.918	68.7493	47.0088	22.5133
865.4	68.5992	46.9802	22.4796
865.882	68.4719	46.9617	22.4442
866.364	68.3757	46.9551	22.4087
866.846	68.3158	46.9605	22.3746
867.328	68.2956	46.9765	22.3429
867.81	68.3163	47.0016	22.3134
868.292	68.3782	47.0345	22.2846
868.774	68.4791	47.074	22.2548
869.256	68.6144	47.1187	22.2223
869.739	68.7763	47.1665	22.1868
870.221	68.9537	47.2145	22.1487
870.703	69.1339	47.2594	22.1091
871.185	69.3053	47.2991	22.0686
871.667	69.4585	47.3325	22.0274
872.149	69.5881	47.3604	21.9844
872.631	69.6924	47.3845	21.9384
873.114	69.7724	47.407	21.8881
873.596	69.8298	47.4293	21.8334
874.078	69.8664	47.4516	21.7748
874.56	69.8831	47.473	21.7136
875.042	69.8806	47.4927	21.651
875.524	69.8603	47.51	21.5877
876.006	69.8244	47.5251	21.5234
876.488	69.7762	47.5388	21.4571
876.97	69.7187	47.5516	21.3877
877.452	69.6549	47.5632	21.3147
877.935	69.5861	47.5727	21.2382
878.417	69.5129	47.5788	21.1588
878.899	69.4351	47.5804	21.0778
879.381	69.3533	47.5776	20.996
879.863	69.2686	47.5718	20.9143
880.345	69.183	47.565	20.8333
880.827	69.0981	47.5589	20.7531
881.309	69.0145	47.5544	20.6744
881.792	68.9311	47.5512	20.5975
882.274	68.8459	47.548	20.5231
882.756	68.7563	47.5433	20.4515
883.238	68.6604	47.5365	20.3831
883.72	68.5576	47.5277	20.3181
884.202	68.4489	47.518	20.257
884.684	68.3354	47.5081	20.2003
885.166	68.218	47.4982	20.1486
885.649	68.0967	47.4872	20.1021
886.131	67.9707	47.4737	20.0606
886.613	67.8394	47.4567	20.0235
887.095	67.7033	47.436	19.9898
887.577	67.5643	47.4131	19.959
888.059	67.4252	47.3899	19.9312
888.541	67.2892	47.3689	19.9072
889.023	67.1584	47.3511	19.8883
889.505	67.0327	47.3364	19.876
889.987	66.9104	47.3232	19.8708
890.47	66.7884	47.3096	19.8721
890.952	66.664	47.2945	19.8788
891.434	66.5353	47.2776	19.8892
891.916	66.4014	47.2599	19.9025
892.398	66.2623	47.2429	19.919
892.88	66.1174	47.228	19.9404
893.362	65.9656	47.2163	19.9693
893.845	65.8055	47.2082	20.0081
894.327	65.6352	47.204	20.0579
894.809	65.4543	47.2041	20.1186
895.291	65.2631	47.2092	20.1884
895.773	65.0635	47.22	20.2649
896.255	64.857	47.2363	20.3456
896.737	64.6451	47.2573	20.4292
897.219	64.4278	47.281	20.5156
897.701	64.2047	47.3055	20.6059
898.183	63.9762	47.3297	20.7015
898.666	63.7442	47.3535	20.8035
899.148	63.5129	47.3786	20.9121
899.63	63.2887	47.4073	21.0268
900.112	63.0792	47.442	21.1465
900.594	62.8912	47.4842	21.2702
901.076	62.7304	47.5343	21.397
901.558	62.6009	47.5919	21.5268
902.04	62.5058	47.6565	21.6597
902.523	62.4476	47.728	21.7954
903.005	62.429	47.8069	21.9334
903.487	62.451	47.8935	22.0722
903.969	62.5126	47.9874	22.2099
904.451	62.6087	48.0869	22.3445
904.933	62.7308	48.1895	22.4745
905.415	62.867	48.2922	22.599
905.897	63.0053	48.3931	22.7182
906.38	63.136	48.492	22.8327
906.862	63.2525	48.59	22.9439
907.344	63.3524	48.6893	23.0525
907.826	63.4359	48.7916	23.1594
908.308	63.5045	48.8972	23.2645
908.79	63.56	49.0048	23.3673
909.272	63.6039	49.1122	23.4665
909.754	63.6379	49.217	23.5606
910.236	63.665	49.3178	23.6482
910.719	63.6892	49.4146	23.7282
911.201	63.7153	49.5084	23.8004
911.683	63.747	49.6003	23.8655
912.165	63.7859	49.6908	23.9249
912.647	63.831	49.7792	23.9801
913.129	63.8784	49.8643	24.0322
913.611	63.9236	49.9449	24.0813
914.093	63.9625	50.0204	24.1264
914.576	63.993	50.0914	24.1659
915.058	64.0148	50.159	24.1981
915.54	64.0287	50.2244	24.2224
916.022	64.0354	50.2883	24.2394
916.504	64.0344	50.3504	24.2506
916.986	64.0244	50.41	24.258
917.468	64.0039	50.4664	24.2629
917.95	63.9726	50.5194	24.2656
918.433	63.9315	50.5694	24.2652
918.915	63.883	50.6172	24.2605
919.397	63.8298	50.6633	24.2504
919.879	63.7737	50.7077	24.2349
920.361	63.7149	50.7498	24.2151
920.843	63.652	50.7888	24.1929
921.325	63.5832	50.8244	24.1701
921.807	63.5072	50.8571	24.1475
922.289	63.4242	50.8882	24.1249
922.771	63.3354	50.9194	24.1013
923.254	63.2424	50.9513	24.0752
923.736	63.1457	50.9838	24.0458
924.218	63.0445	51.0155	24.0126
924.7	62.9368	51.0447	23.976
925.182	62.8204	51.07	23.9363
925.664	62.6942	51.0913	23.8937
926.146	62.5585	51.1095	23.8475
926.628	62.4155	51.1264	23.7964
927.111	62.2671	51.1433	23.7393
927.593	62.1146	51.1608	23.6749
928.075	61.9574	51.1783	23.6028
928.557	61.794	51.1944	23.5231
929.039	61.6224	51.2077	23.4362
929.521	61.4423	51.2173	23.3423
930.003	61.2549	51.2237	23.242
930.485	61.0637	51.2282	23.1351
930.967	60.8728	51.2321	23.0217
931.45	60.685	51.2368	22.9018
931.932	60.5017	51.2426	22.7755
932.414	60.3221	51.2495	22.6425
932.896	60.1452	51.2569	22.5027
933.378	59.9703	51.2646	22.3554
933.86	59.7986	51.2725	22.2007
934.342	59.6325	51.2806	22.0388
934.824	59.4751	51.2887	21.8707
935.307	59.3281	51.2963	21.6981
935.789	59.1919	51.3023	21.5225
936.271	59.0647	51.306	21.3449
936.753	58.9447	51.3066	21.1652
937.235	58.8308	51.3044	20.9824
937.717	58.7242	51.3002	20.7953
938.199	58.6275	51.2949	20.6026
938.681	58.5439	51.2892	20.4041
939.163	58.4755	51.283	20.2
939.646	58.4224	51.2758	19.9915
940.128	58.3831	51.267	19.779
940.61	58.3551	51.2562	19.5626
941.092	58.3366	51.2443	19.3411
941.574	58.3273	51.2321	19.113
942.056	58.3282	51.2209	18.877
942.538	58.34	51.211	18.6323
943.02	58.3619	51.2019	18.3796
943.503	58.3906	51.192	18.12
943.985	58.4211	51.1795	17.8555
944.467	58.4478	51.163	17.5873
944.949	58.4665	51.1422	17.3164
945.431	58.4755	51.1178	17.0435
945.913	58.4749	51.0909	16.7689
946.395	58.466	51.0626	16.4933
946.877	58.4492	51.0327	16.2182
947.36	58.4233	51.0003	15.9451
947.842	58.3855	50.9633	15.6766
948.324	58.3327	50.9201	15.4147
948.806	58.2631	50.8693	15.162
949.288	58.1769	50.81	14.9208
949.77	58.0765	50.7423	14.693
950.252	57.9651	50.666	14.4805
950.734	57.845	50.5809	14.2841
951.216	57.7168	50.4862	14.104
951.698	57.5798	50.3813	13.9394
952.181	57.4324	50.2662	13.7893
952.663	57.2743	50.1416	13.6527
953.145	57.107	50.0087	13.5291
953.627	56.9339	49.8693	13.4184
954.109	56.7583	49.7246	13.3201
954.591	56.583	49.5748	13.2333
955.073	56.4085	49.4196	13.1559
955.555	56.2336	49.2581	13.0849
956.038	56.0563	49.0899	13.0165
956.52	55.8759	48.9156	12.9479
957.002	55.6938	48.7369	12.8772
957.484	55.5134	48.5562	12.8037
957.966	55.3381	48.3761	12.7279
958.448	55.1709	48.1985	12.6505
958.93	55.0121	48.0247	12.5716
959.412	54.8603	47.8553	12.4904
959.894	54.7133	47.6912	12.4059
960.377	54.5695	47.5336	12.3171
960.859	54.4295	47.3843	12.2238
961.341	54.2952	47.2452	12.1274
961.823	54.1692	47.1178	12.0299
962.305	54.0523	47.0025	11.9337
962.787	53.9434	46.8986	11.8402
963.269	53.8391	46.8046	11.7502
963.751	53.736	46.7197	11.663
964.234	53.6318	46.6437	11.5779
964.716	53.5269	46.5779	11.4948
965.198	53.4234	46.5241	11.4143
965.68	53.3242	46.4836	11.3384
966.162	53.2308	46.457	11.2691
966.644	53.1419	46.4432	11.2084
967.126	53.0541	46.4403	11.1572
967.608	52.9633	46.4464	11.1157
968.091	52.8673	46.4606	11.0834
968.573	52.7664	46.4833	11.0601
969.055	52.6635	46.5156	11.0455
969.537	52.5626	46.559	11.0401
970.019	52.4674	46.6138	11.0442
970.501	52.3786	46.6793	11.0578
970.983	52.2953	46.7538	11.0806
971.465	52.2156	46.8351	11.1121
971.947	52.1386	46.9214	11.1518
972.43	52.0656	47.0114	11.1995
972.912	52.0001	47.1041	11.2553
973.394	51.9462	47.1979	11.3195
973.876	51.9067	47.2905	11.3917
974.358	51.8821	47.3784	11.4707
974.84	51.8707	47.4578	11.5549
975.322	51.8701	47.5253	11.6425
975.804	51.8788	47.5787	11.7318
976.287	51.8977	47.6171	11.8221
976.769	51.9293	47.6402	11.9132
977.251	51.9767	47.6479	12.0049
977.733	52.041	47.6393	12.0967
978.215	52.1206	47.6128	12.1872
978.697	52.2116	47.5662	12.2743
979.179	52.3094	47.4979	12.356
979.661	52.4109	47.4075	12.4309
980.143	52.5154	47.2957	12.4986
980.625	52.6244	47.1643	12.5596
981.108	52.7402	47.0152	12.6148
981.59	52.864	46.8502	12.6648
982.072	52.994	46.6705	12.709
982.554	53.1266	46.477	12.7459
983.036	53.2572	46.2711	12.7735
983.518	53.3826	46.0554	12.7903
984	53.5018	45.8334	12.7959
984.482	53.6159	45.6094	12.7912
984.965	53.7267	45.3872	12.7781
985.447	53.835	45.1696	12.7585
985.929	53.9392	44.958	12.7336
986.411	54.0363	44.7526	12.7032
986.893	54.1227	44.5534	12.6662
987.375	54.1964	44.361	12.6215
987.857	54.2584	44.1771	12.5682
988.339	54.3114	44.0044	12.5068
988.822	54.359	43.8456	12.4387
989.304	54.4034	43.7022	12.3657
989.786	54.4446	43.5748	12.2894
990.268	54.4805	43.4631	12.2103
990.75	54.5084	43.3664	12.1282
991.232	54.5271	43.2846	12.0421
991.714	54.5375	43.2188	11.9513
992.196	54.5428	43.1706	11.8555
992.678	54.5465	43.1416	11.7553
993.16	54.5508	43.1322	11.6515
993.643	54.5556	43.1416	11.5449
994.125	54.5582	43.1679	11.4361
994.607	54.5555	43.2097	11.3252
995.089	54.5454	43.2663	11.2124
995.571	54.5282	43.3385	11.0976
996.053	54.5062	43.4279	10.981
996.535	54.4825	43.536	10.8629
997.018	54.4593	43.6632	10.743
997.5	54.4366	43.8086	10.6203
997.982	54.4123	43.97	10.4938
998.464	54.3841	44.1451	10.3623
998.946	54.3506	44.3325	10.2256
999.428	54.3128	44.5318	10.0842
999.91	54.2734	44.7426	9.93978
1000.39	54.2358	44.9644	9.79395
1000.87	54.2023	45.1951	9.64787
1001.36	54.1727	45.4313	9.50155
1001.84	54.1453	45.669	9.35393
1002.32	54.1176	45.904	9.20359
1002.8	54.0887	46.1337	9.04976
1003.28	54.0594	46.3565	8.89293
1003.77	54.0329	46.5716	8.73492
1004.25	54.0119	46.7785	8.57799
1004.73	53.9983	46.9755	8.42391
1005.21	53.9911	47.1602	8.2731
1005.7	53.9877	47.3297	8.12456
1006.18	53.9849	47.482	7.97655
1006.66	53.9808	47.6158	7.82773
1007.14	53.9763	47.7314	7.67804
1007.62	53.9737	47.8295	7.52892
1008.11	53.9759	47.9106	7.38259
1008.59	53.9843	47.9743	7.24078
1009.07	53.9973	48.0192	7.1039
1009.55	54.0114	48.0433	6.97067
1010.03	54.0224	48.0453	6.83899
1010.52	54.0275	48.0248	6.70693
1011	54.0262	47.9828	6.57399
1011.48	54.0204	47.9208	6.44135
1011.96	54.0128	47.8409	6.31148
1012.45	54.0051	47.7443	6.18677
1012.93	53.9976	47.6317	6.06844
1013.41	53.9891	47.5032	5.95612
1013.89	53.979	47.3596	5.84818
1014.37	53.9683	47.2022	5.74288
1014.86	53.961	47.0337	5.63919
1015.34	53.9628	46.8565	5.53741
1015.82	53.979	46.6731	5.43871
1016.3	54.0131	46.4847	5.34443
1016.78	54.0646	46.2914	5.25504
1017.27	54.1308	46.0928	5.17003
1017.75	54.2074	45.8888	5.08815
1018.23	54.2914	45.6804	5.0083
1018.71	54.3821	45.47	4.93016
1019.2	54.4807	45.2608	4.85429
1019.68	54.5888	45.0554	4.78161
1020.16	54.7067	44.8555	4.71259
1020.64	54.8325	44.6613	4.64671
1021.12	54.9631	44.4716	4.58259
1021.61	55.0953	44.2855	4.51862
1022.09	55.2283	44.1024	4.45395
1022.57	55.3639	43.9227	4.389
1023.05	55.5059	43.7472	4.32525
1023.53	55.6581	43.5762	4.26433
1024.02	55.8221	43.4087	4.20686
1024.5	55.9966	43.2421	4.15195
1024.98	56.1781	43.0726	4.0974
1025.46	56.3627	42.8971	4.04101
1025.94	56.5483	42.7136	3.98155
1026.43	56.7356	42.5223	3.9197
1026.91	56.9274	42.3244	3.85759
1027.39	57.1269	42.1219	3.7978
1027.87	57.3359	41.9162	3.74175
1028.36	57.5538	41.7075	3.68891
1028.84	57.7779	41.4957	3.63698
1029.32	58.0057	41.2806	3.58319
1029.8	58.2357	41.0629	3.52586
1030.28	58.4687	40.8443	3.46537
1030.77	58.7065	40.6263	3.40408
1031.25	58.9501	40.4091	3.34499
1031.73	59.1979	40.1903	3.29037
1032.21	59.4459	39.9655	3.24027
1032.69	59.6878	39.7292	3.19267
1033.18	59.9184	39.4768	3.14443
1033.66	60.1353	39.2071	3.09321
1034.14	60.34	38.9224	3.0385
1034.62	60.5373	38.6284	2.98197
1035.11	60.7324	38.3315	2.92634
1035.59	60.9295	38.0368	2.87395
1036.07	61.1296	37.7468	2.82544
1036.55	61.3316	37.461	2.77943
1037.03	61.5325	37.1771	2.73338
1037.52	61.7306	36.8932	2.68497
1038	61.9256	36.6085	2.63348
1038.48	62.1189	36.324	2.57996
1038.96	62.3116	36.041	2.52664
1039.44	62.5038	35.76	2.47549
1039.93	62.6931	35.4796	2.4273
1040.41	62.8754	35.1968	2.38127
1040.89	63.0468	34.9085	2.33582
1041.37	63.2043	34.613	2.28949
1041.85	63.3473	34.3108	2.24205
1042.34	63.4766	34.0048	2.1944
1042.82	63.5929	33.6985	2.14807
1043.3	63.6958	33.3949	2.10395
1043.78	63.7827	33.0946	2.06171
1044.27	63.8494	32.7964	2.01979
1044.75	63.8915	32.4987	1.97644
1045.23	63.9065	32.2007	1.93081
1045.71	63.8937	31.9045	1.88356
1046.19	63.8549	31.6138	1.83664
1046.68	63.7924	31.3333	1.79218
1047.16	63.7084	31.0669	1.75126
1047.64	63.6041	30.8162	1.71317
1048.12	63.4802	30.5807	1.67579
1048.6	63.3385	30.3592	1.63671
1049.09	63.1828	30.1511	1.59484
1049.57	63.0196	29.9578	1.55104
1050.05	62.8578	29.782	1.50793
1050.53	62.7064	29.6266	1.46832
1051.02	62.5733	29.4927	1.43388
1051.5	62.4642	29.3784	1.40409
1051.98	62.3822	29.2801	1.37673
1052.46	62.3294	29.1931	1.34899
1052.94	62.3078	29.1139	1.31926
1053.42	62.3199	29.0416	1.28808
1053.91	62.3679	28.9768	1.25792
1054.39	62.4528	28.9207	1.23178
1054.87	62.5728	28.8728	1.21135
1055.35	62.7226	28.8301	1.19615
1055.84	62.8952	28.7876	1.18353
1056.32	63.0837	28.7405	1.17032
1056.8	63.2822	28.6853	1.15422
1057.28	63.4877	28.6219	1.13527
1057.76	63.699	28.5524	1.11561
1058.25	63.9154	28.4797	1.09838
1058.73	64.1353	28.4058	1.08584
1059.21	64.3556	28.3304	1.07819
1059.69	64.5725	28.2513	1.07356
1060.17	64.7827	28.1662	1.06913
1060.66	64.985	28.0744	1.06283
1061.14	65.1804	27.9776	1.05435
1061.62	65.3713	27.8795	1.04523
1062.1	65.5601	27.784	1.03779
1062.59	65.7478	27.6934	1.03368
1063.07	65.9336	27.6071	1.03275
1063.55	66.1155	27.5223	1.0332
1064.03	66.2919	27.4359	1.03249
1064.51	66.4629	27.3465	1.02904
1065	66.6305	27.2555	1.02303
1065.48	66.7981	27.1668	1.01644
1065.96	66.9688	27.0843	1.01173
1066.44	67.1441	27.0108	1.01061
1066.92	67.3238	26.9461	1.01298
1067.41	67.506	26.8879	1.01713
1067.89	67.6891	26.833	1.02076
1068.37	67.8724	26.7798	1.02248
1068.85	68.057	26.7294	1.02261
1069.34	68.2447	26.6849	1.02305
1069.82	68.4369	26.6498	1.02602
1070.3	68.634	26.6256	1.0326
1070.78	68.8342	26.6115	1.04204
1071.26	69.0349	26.6042	1.05203
1071.75	69.2336	26.6	1.06016
1072.23	69.4288	26.5969	1.06527
1072.71	69.62	26.5954	1.06836
1073.19	69.8075	26.5976	1.07207
1073.67	69.9902	26.6061	1.07949
1074.16	70.1657	26.6213	1.09224
1074.64	70.3299	26.6407	1.10966
1075.12	70.4779	26.6596	1.12904
1075.6	70.6055	26.673	1.1472
1076.09	70.7106	26.6779	1.16223
1076.57	70.7926	26.6745	1.17442
1077.05	70.8522	26.6652	1.18607
1077.53	70.8902	26.6529	1.20011
1078.01	70.906	26.6389	1.21844
1078.49	70.898	26.6217	1.24075
1078.98	70.8642	26.5976	1.26478
1079.46	70.8034	26.5627	1.28757
1079.94	70.7165	26.5151	1.30736
1080.42	70.6069	26.4563	1.32452
1080.91	70.4795	26.39	1.34154
1081.39	70.3394	26.3205	1.36148
1081.87	70.1906	26.2501	1.38652
1082.35	70.0356	26.1785	1.41663
1082.83	69.8755	26.1026	1.44985
1083.32	69.7108	26.0188	1.4833
1083.8	69.5429	25.9256	1.51501
1084.28	69.3734	25.8243	1.54496
1084.76	69.2044	25.7194	1.57511
1085.24	69.0361	25.6162	1.60819
1085.73	68.866	25.5188	1.64602
1086.21	68.6884	25.4291	1.68858
1086.69	68.494	25.3467	1.73396
1087.17	68.2729	25.2707	1.77957
1087.65	68.0146	25.2014	1.82343
1088.14	67.7112	25.1414	1.86542
1088.62	67.3582	25.0948	1.90706
1089.1	66.9551	25.0654	1.95069
1089.58	66.5069	25.0544	1.9979
1090.07	66.0236	25.0596	2.04865
1090.55	65.5226	25.0759	2.10138
1091.03	65.0268	25.0981	2.15397
1091.51	64.5636	25.1224	2.20512
1091.99	64.165	25.1482	2.25498
1092.48	63.8601	25.177	2.30503
1092.96	63.6723	25.2111	2.35697
1093.44	63.6168	25.2509	2.41149
1093.92	63.697	25.2945	2.46763
1094.4	63.9061	25.3377	2.52308
1094.89	64.2298	25.3768	2.57538
1095.37	64.6504	25.4104	2.6234
1095.85	65.1483	25.4405	2.66789
1096.33	65.703	25.4721	2.7112
1096.82	66.2954	25.5105	2.75581
1097.3	66.9056	25.5593	2.80308
1097.78	67.5142	25.6188	2.85238
1098.26	68.1051	25.6865	2.90159
1098.74	68.6652	25.7588	2.94824
1099.23	69.1863	25.8334	2.99112
1099.71	69.6649	25.91	3.03099
1100.19	70.1002	25.9901	3.0703
1100.67	70.493	26.0753	3.11178
1101.15	70.8436	26.1653	3.15685
1101.64	71.1522	26.257	3.20493
1102.12	71.4186	26.3454	3.25366
1102.6	71.644	26.4261	3.30044
1103.08	71.8313	26.4964	3.34375
1103.57	71.9855	26.5572	3.38424
1104.05	72.1123	26.6114	3.42432
1104.53	72.2178	26.6627	3.46703
1105.01	72.3073	26.713	3.51429
1105.49	72.3849	26.7613	3.56602
1105.98	72.4539	26.8049	3.62028
1106.46	72.517	26.8408	3.67459
1106.94	72.5763	26.8681	3.72742
1107.42	72.6324	26.8891	3.77908
1107.9	72.6837	26.9081	3.83163
1108.39	72.7259	26.9301	3.88769
1108.87	72.7523	26.9588	3.94902
1109.35	72.7557	26.9954	4.01553
1109.83	72.7309	27.0396	4.08538
1110.32	72.6767	27.0908	4.15599
1110.8	72.5976	27.15	4.22566
1111.28	72.5028	27.2203	4.29428
1111.76	72.4048	27.3063	4.36339
1112.24	72.3152	27.4112	4.43506
1112.72	72.2433	27.5357	4.51081
1113.21	72.1945	27.6771	4.59059
1113.69	72.1699	27.8303	4.67306
1114.17	72.1684	27.9901	4.75632
1114.65	72.1877	28.1533	4.83917
1115.14	72.2256	28.3195	4.9219
1115.62	72.2797	28.4905	5.00606
1116.1	72.3471	28.6677	5.09354
1116.58	72.4239	28.8508	5.18541
1117.07	72.5052	29.0366	5.28134
1117.55	72.5859	29.2201	5.37967
1118.03	72.6622	29.397	5.47855
1118.51	72.7321	29.5647	5.57669
1118.99	72.7957	29.7241	5.6742
1119.47	72.8544	29.8778	5.77216
1119.96	72.9093	30.0291	5.87183
1120.44	72.9606	30.1792	5.97357
1120.92	73.007	30.3268	6.07637
1121.4	73.0466	30.4689	6.17819
1121.89	73.0783	30.6024	6.27702
1122.37	73.1018	30.7263	6.37193
1122.85	73.1186	30.8421	6.46355
1123.33	73.1306	30.9532	6.55364
1123.81	73.1396	31.0628	6.64407
1124.3	73.1463	31.1725	6.73578
1124.78	73.1501	31.2814	6.82815
1125.26	73.1501	31.3868	6.9194
1125.74	73.1457	31.4863	7.00757
1126.22	73.1376	31.5788	7.09167
1126.71	73.1274	31.6659	7.17224
1127.19	73.1168	31.7506	7.25094
1127.67	73.1066	31.8354	7.32946
1128.15	73.096	31.9208	7.40852
1128.63	73.083	32.0051	7.48716
1129.12	73.0654	32.0854	7.56323
1129.6	73.0423	32.1591	7.6343
1130.08	73.0148	32.2262	7.69895
1130.56	72.986	32.2898	7.75751
1131.05	72.9601	32.3547	7.81183
1131.53	72.9408	32.4263	7.86436
1132.01	72.9298	32.5073	7.91676
1132.49	72.9271	32.5983	7.96937
1132.97	72.9315	32.6973	8.02104
1133.46	72.9417	32.8025	8.07003
1133.94	72.9576	32.9131	8.11494
1134.42	72.9802	33.0307	8.15547
1134.9	73.0111	33.1579	8.19242
1135.38	73.0514	33.2974	8.2271
1135.87	73.1003	33.4496	8.26044
1136.35	73.1556	33.6121	8.2924
1136.83	73.2141	33.7811	8.32215
1137.31	73.2728	33.9525	8.3487
1137.8	73.3308	34.1246	8.3717
1138.28	73.3883	34.2979	8.39192
1138.76	73.4471	34.475	8.41091
1139.24	73.5084	34.6587	8.4303
1139.72	73.5725	34.85	8.45097
1140.21	73.6381	35.0477	8.47252
1140.69	73.7032	35.2487	8.49357
1141.17	73.7655	35.4494	8.51251
1141.65	73.824	35.6476	8.52851
1142.13	73.8786	35.843	8.54193
1142.62	73.9301	36.0367	8.55417
1143.1	73.9788	36.2296	8.56674
1143.58	74.0239	36.421	8.58052
1144.06	74.0638	36.6086	8.59521
1144.55	74.0965	36.789	8.60964
1145.03	74.1207	36.959	8.62246
1145.51	74.1367	37.1171	8.63311
1145.99	74.1459	37.2645	8.64221
1146.47	74.1506	37.4037	8.65129
1146.96	74.1526	37.5378	8.66194
1147.44	74.1525	37.6685	8.67485
1147.92	74.1497	37.7961	8.68949
1148.4	74.1431	37.9198	8.70439
1148.88	74.1319	38.039	8.71805
1149.37	74.1168	38.1546	8.72986
1149.85	74.0999	38.269	8.74053
1150.33	74.0835	38.385	8.75168
1150.81	74.0698	38.5054	8.76503
1151.3	74.0596	38.6307	8.78129
1151.78	74.0521	38.7595	8.79976
1152.26	74.0459	38.889	8.81864
1152.74	74.0398	39.0167	8.83616
1153.22	74.0336	39.1417	8.85152
1153.7	74.0283	39.2651	8.86551
1154.19	74.0258	39.3894	8.88013
1154.67	74.0273	39.5171	8.8976
1155.15	74.0333	39.6497	8.91938
1155.63	74.0431	39.7873	8.9454
1156.12	74.0554	39.9286	8.97428
1156.6	74.0692	40.0729	9.00416
1157.08	74.0848	40.2201	9.0339
1157.56	74.1032	40.3716	9.06362
1158.04	74.1258	40.5293	9.09463
1158.53	74.1533	40.6946	9.12858
1159.01	74.1851	40.8669	9.16657
1159.49	74.2193	41.0442	9.20854
1159.97	74.2537	41.2234	9.25336
1160.45	74.2862	41.4021	9.29958
1160.94	74.3163	41.5788	9.3463
1161.42	74.3443	41.754	9.39372
1161.9	74.3712	41.929	9.443
1162.38	74.3974	42.1049	9.49554
1162.87	74.4223	42.2813	9.55213
1163.35	74.4439	42.4566	9.61251
1163.83	74.4602	42.6285	9.67554
1164.31	74.4694	42.7951	9.73996
1164.79	74.4711	42.9556	9.80507
1165.28	74.466	43.1107	9.87118
1165.76	74.455	43.2614	9.93935
1166.24	74.4388	43.4085	10.0107
1166.72	74.4171	43.5517	10.0855
1167.2	74.3886	43.6898	10.1632
1167.69	74.3522	43.8215	10.2421
1168.17	74.3078	43.9464	10.3208
1168.65	74.2568	44.0659	10.3988
1169.13	74.2018	44.1825	10.4765
1169.62	74.1458	44.2994	10.5555
1170.1	74.0909	44.4184	10.6373
1170.58	74.0379	44.5397	10.7228
1171.06	73.986	44.6622	10.8116
1171.54	73.934	44.7838	10.9023
1172.03	73.8813	44.9036	10.9934
1172.51	73.829	45.0222	11.0838
1172.99	73.7791	45.1419	11.1735
1173.47	73.7346	45.266	11.2629
1173.95	73.6975	45.3972	11.3527
1174.44	73.6684	45.5364	11.443
1174.92	73.646	45.683	11.5331
1175.4	73.6287	45.8352	11.6218
1175.88	73.6151	45.9915	11.7079
1176.37	73.6058	46.1516	11.7913
1176.85	73.6025	46.3159	11.8729
1177.33	73.6088	46.4858	11.9543
1177.81	73.6281	46.6617	12.0373
1178.29	73.6633	46.843	12.1225
1178.78	73.7167	47.0279	12.2095
1179.26	73.79	47.2137	12.297
1179.74	73.8857	47.3989	12.3836
1180.22	74.0074	47.5827	12.4683
1180.7	74.1589	47.7659	12.5514
1181.19	74.3434	47.9496	12.6339
1181.67	74.5622	48.1341	12.7172
1182.15	74.8139	48.3185	12.8019
1182.63	75.0946	48.5009	12.8884
1183.12	75.3989	48.6787	12.9759
1183.6	75.7216	48.85	13.0638
1184.08	76.0587	49.014	13.152
1184.56	76.4086	49.1722	13.2393
1185.04	76.767	49.3238	13.3278
1185.53	77.1305	49.4688	13.4189
1186.01	77.4946	49.6067	13.5132
1186.49	77.855	49.7366	13.61
1186.97	78.2078	49.8578	13.7079
1187.45	78.5502	49.9704	13.8056
1187.94	78.8808	50.0752	13.9028
1188.42	79.1996	50.1741	14.0001
1188.9	79.5065	50.2687	14.0994
1189.38	79.8012	50.3604	14.2022
1189.86	80.083	50.4496	14.3095
1190.35	80.3511	50.5361	14.4208
1190.83	80.6049	50.6195	14.535
1191.31	80.8451	50.7001	14.6508
1191.79	81.073	50.7787	14.7678
1192.28	81.2906	50.8566	14.8865
1192.76	81.4998	50.9355	15.0082
1193.24	81.7018	51.0163	15.1341
1193.72	81.8972	51.0995	15.2645
1194.2	82.0864	51.1848	15.3988
1194.68	82.2699	51.272	15.5356
1195.17	82.4487	51.3612	15.674
1195.65	82.6243	51.4534	15.8138
1196.13	82.7983	51.55	15.9557
1196.61	82.9715	51.6521	16.1011
1197.1	83.1444	51.7607	16.2511
1197.58	83.3168	51.8759	16.4055
1198.06	83.4886	51.9973	16.563
1198.54	83.6603	52.1243	16.7215
1199.02	83.8326	52.2569	16.8792
1199.51	84.0068	52.3954	17.0352
1199.99	84.1839	52.5404	17.1903
1200.47	84.364	52.6922	17.346
1200.95	84.5462	52.8505	17.5038
1201.43	84.7287	53.0138	17.6646
1201.92	84.9099	53.1806	17.828
1202.4	85.0886	53.3491	17.9924
1202.88	85.2642	53.5178	18.1564
1203.36	85.4366	53.686	18.3192
1203.85	85.6055	53.853	18.4807
1204.33	85.7701	54.0182	18.642
1204.81	85.9286	54.1802	18.8042
1205.29	86.0792	54.3375	18.9679
1205.77	86.2199	54.4884	19.1327
1206.26	86.3501	54.6315	19.2977
1206.74	86.4697	54.7666	19.4616
1207.22	86.5794	54.8938	19.6235
1207.7	86.6796	55.0134	19.7835
1208.18	86.7702	55.1256	19.9422
1208.67	86.8501	55.2301	20.1007
1209.15	86.9184	55.3259	20.2594
1209.63	86.9741	55.4123	20.4182
1210.11	87.0172	55.4892	20.5763
1210.6	87.0487	55.5572	20.7326
1211.08	87.0699	55.6177	20.8863
1211.56	87.0819	55.672	21.0367
1212.04	87.085	55.7214	21.1839
1212.52	87.0788	55.7664	21.328
1213.01	87.0624	55.8066	21.4691
1213.49	87.0351	55.8418	21.6074
1213.97	86.997	55.8716	21.743
1214.45	86.9489	55.8964	21.876
1214.93	86.8924	55.9168	22.0071
1215.42	86.8294	55.9341	22.137
1215.9	86.7614	55.949	22.2663
1216.38	86.6906	55.9619	22.3953
1216.86	86.6193	55.9733	22.5235
1217.35	86.5507	55.9836	22.6501
1217.83	86.4891	55.9938	22.7738
1218.31	86.4395	56.0054	22.8938
1218.79	86.4068	56.0203	23.0099
1219.27	86.3952	56.0405	23.1226
1219.76	86.4073	56.0672	23.2331
1220.24	86.4438	56.1007	23.3422
1220.72	86.5042	56.1405	23.4507
1221.2	86.5868	56.1859	23.5588
1221.68	86.6898	56.2363	23.6661
1222.17	86.8117	56.2918	23.7721
1222.65	86.9506	56.3527	23.8761
1223.13	87.1044	56.4198	23.978
1223.61	87.2701	56.4935	24.0774
1224.09	87.4443	56.5732	24.174
1224.58	87.6235	56.6581	24.2674
1225.06	87.8047	56.7467	24.3569
1225.54	87.9862	56.8377	24.442
1226.02	88.1676	56.9301	24.5227
1226.51	88.349	57.0231	24.5993
1226.99	88.5302	57.1158	24.6725
1227.47	88.7104	57.2072	24.7434
1227.95	88.8875	57.2958	24.8126
1228.43	89.0591	57.3801	24.8803
1228.92	89.2231	57.4586	24.946
1229.4	89.3777	57.5305	25.0088
1229.88	89.5218	57.5956	25.0679
1230.36	89.6548	57.6541	25.1226
1230.84	89.7755	57.7062	25.1729
1231.33	89.8827	57.7516	25.2192
1231.81	89.9747	57.79	25.2622
1232.29	90.0507	57.821	25.3026
1232.77	90.1111	57.8444	25.3409
1233.26	90.1577	57.8611	25.3775
1233.74	90.1933	57.8725	25.4122
1234.22	90.2208	57.8802	25.4454
1234.7	90.2423	57.8857	25.4771
1235.18	90.2583	57.8898	25.5077
1235.66	90.2687	57.8926	25.5376
1236.15	90.2729	57.8938	25.5669
1236.63	90.2709	57.8931	25.5955
1237.11	90.2639	57.8909	25.623
1237.59	90.2537	57.888	25.6492
1238.08	90.2425	57.8854	25.6738
1238.56	90.2315	57.8841	25.6969
1239.04	90.2214	57.8846	25.719
1239.52	90.2118	57.887	25.7405
1240	90.2024	57.8909	25.7618
1240.49	90.1937	57.8964	25.7829
1240.97	90.187	57.904	25.8038
1241.45	90.1847	57.9147	25.8239
1241.93	90.1888	57.9298	25.8429
1242.41	90.2008	57.9504	25.8604
1242.9	90.2207	57.9766	25.8763
1243.38	90.2475	58.008	25.8909
1243.86	90.2795	58.0436	25.9043
1244.34	90.3156	58.0824	25.9169
1244.83	90.3549	58.1235	25.9288
1245.31	90.3975	58.1669	25.94
1245.79	90.4431	58.2124	25.9509
1246.27	90.4908	58.2599	25.9614
1246.75	90.539	58.3087	25.9719
1247.24	90.5853	58.3573	25.9824
1247.72	90.6276	58.4042	25.993
1248.2	90.6652	58.448	26.0034
1248.68	90.6988	58.4879	26.0131
1249.16	90.7304	58.5238	26.0216
1249.65	90.7621	58.5559	26.0287
1250.13	90.7955	58.5844	26.0344
1250.61	90.8305	58.6092	26.039
1251.09	90.866	58.6297	26.0433
1251.58	90.8998	58.645	26.0479
1252.06	90.9298	58.6544	26.0532
1252.54	90.955	58.6579	26.0592
1253.02	90.9747	58.6556	26.0653
1253.5	90.9886	58.6477	26.0707
1253.99	90.9963	58.6345	26.0743
1254.47	90.9967	58.6155	26.0753
1254.95	90.9886	58.5902	26.0734
1255.43	90.9715	58.5581	26.0689
1255.91	90.9457	58.5194	26.0623
1256.4	90.9131	58.4752	26.0545
1256.88	90.8765	58.4269	26.0461
1257.36	90.8388	58.3766	26.0374
1257.84	90.8025	58.3262	26.0282
1258.33	90.7693	58.2769	26.0175
1258.81	90.7404	58.23	26.0035
1259.29	90.7169	58.1866	25.9844
1259.77	90.7003	58.148	25.9586
1260.25	90.6929	58.1158	25.9249
1260.73	90.6964	58.0918	25.8831
1261.22	90.7119	58.077	25.8339
1261.7	90.7387	58.0717	25.7786
1262.18	90.775	58.075	25.7189
1262.66	90.8178	58.0854	25.6558
1263.15	90.8649	58.101	25.5901
1263.63	90.915	58.1203	25.5214
1264.11	90.9687	58.1429	25.4489
1264.59	91.0274	58.169	25.3714
1265.07	91.0926	58.1987	25.2879
1265.56	91.1643	58.2318	25.1978
1266.04	91.241	58.267	25.1008
1266.52	91.3198	58.3022	24.9973
1267	91.3976	58.3349	24.8875
1267.48	91.4722	58.3627	24.7718
1267.97	91.5429	58.3846	24.6497
1268.45	91.6102	58.4002	24.5207
1268.93	91.6754	58.4098	24.384
1269.41	91.739	58.4136	24.2389
1269.9	91.8011	58.4116	24.0845
1270.38	91.8605	58.4034	23.9204
1270.86	91.9164	58.3883	23.7465
1271.34	91.9682	58.3658	23.5628
1271.82	92.0163	58.336	23.3697
1272.31	92.061	58.2988	23.168
1272.79	92.1026	58.2545	22.9592
1273.27	92.1401	58.2023	22.7448
1273.75	92.1714	58.1411	22.5266
1274.23	92.1939	58.069	22.3064
1274.72	92.2057	57.9848	22.0849
1275.2	92.2062	57.8875	21.8624
1275.68	92.1965	57.7775	21.6388
1276.16	92.1788	57.6559	21.4138
1276.64	92.155	57.5242	21.1875
1277.13	92.1264	57.3838	20.961
1277.61	92.0931	57.2356	20.7357
1278.09	92.0541	57.08	20.5132
1278.57	92.0091	56.9173	20.295
1279.06	91.9587	56.7484	20.0815
1279.54	91.9047	56.5746	19.8731
1280.02	91.8498	56.3981	19.6699
1280.5	91.7961	56.2211	19.4725
1280.98	91.7449	56.0456	19.2822
1281.47	91.6958	55.8731	19.1011
1281.95	91.648	55.7044	18.9316
1282.43	91.6005	55.5401	18.7757
1282.91	91.5535	55.3811	18.635
1283.39	91.5081	55.2285	18.5103
1283.88	91.4663	55.0841	18.4025
1284.36	91.4298	54.9501	18.3124
1284.84	91.3992	54.8281	18.2411
1285.32	91.3735	54.7197	18.1892
1285.81	91.3517	54.626	18.1566
1286.29	91.3323	54.548	18.1421
1286.77	91.3152	54.4867	18.143
1287.25	91.3012	54.4434	18.1562
1287.73	91.2911	54.4196	18.1789
1288.22	91.2851	54.4164	18.2096
1288.7	91.2813	54.4342	18.2486
1289.18	91.276	54.4719	18.2971
1289.66	91.2638	54.5276	18.3568
1290.14	91.2398	54.5988	18.4283
1290.63	91.2001	54.6832	18.5115
1291.11	91.1422	54.7793	18.605
1291.59	91.065	54.8863	18.7071
1292.07	90.9672	55.0035	18.8169
1292.56	90.8462	55.1298	18.9341
1293.04	90.6983	55.2636	19.0593
1293.52	90.5188	55.4025	19.1933
1294	90.3027	55.5438	19.3361
1294.48	90.0466	55.6859	19.4863
1294.97	89.7487	55.8278	19.6413
1295.45	89.409	55.97	19.7978
1295.93	89.0288	56.1129	19.9527
1296.41	88.6109	56.2564	20.1039
1296.89	88.1599	56.3997	20.2503
1297.38	87.6827	56.541	20.3921
1297.86	87.1904	56.6779	20.5296
1298.34	86.6987	56.8091	20.6633
1298.82	86.2264	56.934	20.7926
1299.31	85.7964	57.0531	20.9167
1299.79	85.4317	57.1673	21.0344
1300.27	85.1525	57.2768	21.1452
1300.75	84.9752	57.3814	21.2487
1301.23	84.9098	57.4796	21.3451
1301.71	84.9588	57.5704	21.4345
1302.2	85.1188	57.6531	21.5165
1302.68	85.3815	57.7282	21.5902
1303.16	85.7344	57.7971	21.6543
1303.64	86.1612	57.8613	21.7078
1304.13	86.6433	57.9217	21.75
1304.61	87.1602	57.9783	21.7813
1305.09	87.6902	58.0305	21.8026
1305.57	88.2151	58.0779	21.8147
1306.05	88.7208	58.1207	21.8178
1306.54	89.1984	58.16	21.8112
1307.02	89.6438	58.1978	21.7935
1307.5	90.0556	58.2355	21.7638
1307.98	90.4325	58.2731	21.7221
1308.46	90.7731	58.3096	21.6703
1308.95	91.0752	58.3424	21.6116
1309.43	91.3377	58.3692	21.5499
1309.91	91.5621	58.3889	21.4875
1310.39	91.7528	58.4021	21.4257
1310.88	91.9164	58.4113	21.363
1311.36	92.0594	58.4197	21.297
1311.84	92.1867	58.43	21.2244
1312.32	92.3003	58.4436	21.1426
1312.8	92.3985	58.46	21.0511
1313.29	92.4778	58.4772	20.9511
1313.77	92.5333	58.4927	20.846
1314.25	92.5613	58.5043	20.7393
1314.73	92.5578	58.5103	20.6347
1315.21	92.5188	58.5099	20.5352
1315.7	92.4396	58.5026	20.442
1316.18	92.3138	58.4879	20.356
1316.66	92.1355	58.4664	20.2765
1317.14	91.9003	58.4393	20.2018
1317.62	91.6077	58.4093	20.1292
1318.11	91.262	58.3805	20.0555
1318.59	90.8729	58.357	19.9783
1319.07	90.455	58.3419	19.8966
1319.55	90.0255	58.3362	19.8119
1320.04	89.6029	58.3385	19.7274
1320.52	89.2072	58.3456	19.6471
1321	88.8576	58.3542	19.5742
1321.48	88.5724	58.3622	19.51
1321.96	88.3695	58.3695	19.4541
1322.45	88.2623	58.3774	19.4049
1322.93	88.2595	58.3883	19.3602
1323.41	88.3618	58.4038	19.3185
1323.89	88.5614	58.424	19.2794
1324.38	88.842	58.4481	19.243
1324.86	89.1816	58.4744	19.21
1325.34	89.5585	58.5017	19.1807
1325.82	89.9521	58.5299	19.1545
1326.3	90.3465	58.56	19.1305
1326.79	90.7309	58.5931	19.1077
1327.27	91.0969	58.6302	19.0855
1327.75	91.438	58.6707	19.0636
1328.23	91.7501	58.7133	19.0424
1328.71	92.0309	58.7565	19.0221
1329.2	92.2815	58.7997	19.0023
1329.68	92.5061	58.8436	18.9819
1330.16	92.7104	58.8898	18.9597
1330.64	92.9	58.9402	18.9344
1331.12	93.0781	58.9953	18.9058
1331.61	93.245	59.0541	18.8747
1332.09	93.3987	59.1144	18.8427
1332.57	93.5372	59.1732	18.8117
1333.05	93.6595	59.2285	18.7832
1333.54	93.7669	59.2795	18.758
1334.02	93.8618	59.3265	18.7364
1334.5	93.9461	59.3696	18.7188
1334.98	94.0201	59.4082	18.7063
1335.46	94.0817	59.4404	18.7004
1335.95	94.1281	59.4633	18.7029
1336.43	94.1578	59.4751	18.7148
1336.91	94.1728	59.4761	18.7351
1337.39	94.1799	59.4701	18.7588
1337.87	94.1894	59.464	18.7778
1338.36	94.2133	59.4665	18.7797
1338.84	94.261	59.485	18.7513
1339.32	94.3352	59.5232	18.6843
1339.8	94.4308	59.5783	18.5786
1340.29	94.5358	59.6428	18.4444
1340.77	94.6377	59.7072	18.2972
1341.25	94.7261	59.7634	18.1519
1341.73	94.7958	59.807	18.0189
1342.21	94.8463	59.837	17.9009
1342.69	94.8787	59.8544	17.7975
1343.18	94.8947	59.8612	17.7061
1343.66	94.8956	59.8589	17.6233
1344.14	94.8831	59.8488	17.5459
1344.62	94.8596	59.8324	17.4712
1345.11	94.8282	59.8111	17.3976
1345.59	94.7925	59.7865	17.3239
1346.07	94.7549	59.7599	17.2502
1346.55	94.7165	59.732	17.1772
1347.03	94.6775	59.7036	17.1061
1347.52	94.6383	59.6753	17.0375
1348	94.6003	59.6486	16.971
1348.48	94.5672	59.6258	16.9051
1348.96	94.5434	59.6095	16.8376
1349.44	94.5326	59.6016	16.7669
1349.93	94.5354	59.6021	16.6928
1350.41	94.549	59.6087	16.6168
1350.89	94.5674	59.6173	16.5416
1351.37	94.5838	59.623	16.4705
1351.86	94.5932	59.6224	16.4055
1352.34	94.5948	59.6148	16.347
1352.82	94.5917	59.6023	16.2933
1353.3	94.5892	59.5893	16.2417
1353.78	94.5927	59.5803	16.1896
1354.27	94.6049	59.5786	16.1345
1354.75	94.625	59.5848	16.0762
1355.23	94.6492	59.5972	16.0153
1355.71	94.6727	59.6123	15.9531
1356.19	94.6922	59.6274	15.8907
1356.68	94.7063	59.6406	15.8286
1357.16	94.715	59.6511	15.7669
1357.64	94.7181	59.6584	15.7058
1358.12	94.7137	59.6612	15.6463
1358.61	94.6977	59.6567	15.5905
1359.09	94.6654	59.6418	15.5409
1359.57	94.6135	59.614	15.4995
1360.05	94.5423	59.5738	15.4671
1360.53	94.4565	59.5251	15.4426
1361.02	94.3659	59.4761	15.4207
1361.5	94.2821	59.4377	15.3934
1361.98	94.2147	59.4193	15.3517
1362.46	94.1674	59.4252	15.2875
1362.94	94.1342	59.4513	15.2007
1363.43	94.1022	59.4861	15.0987
1363.91	94.0556	59.5152	14.9936
1364.39	93.984	59.5276	14.8947
1364.87	93.8837	59.5184	14.8062
1365.36	93.756	59.4885	14.7288
1365.84	93.6054	59.4415	14.6601
1366.32	93.4373	59.3826	14.5977
1366.8	93.2589	59.3175	14.5387
1367.28	93.0779	59.2515	14.48
1367.77	92.9035	59.1894	14.4172
1368.25	92.7446	59.1345	14.3455
1368.73	92.6063	59.0872	14.2618
1369.21	92.4882	59.0447	14.166
1369.69	92.3841	59.0008	14.0613
1370.18	92.2845	58.9483	13.9521
1370.66	92.1797	58.8805	13.8436
1371.14	92.0622	58.7929	13.7393
1371.62	91.93	58.6847	13.6404
1372.1	91.7869	58.5597	13.5457
1372.59	91.6433	58.4266	13.4509
1373.07	91.5134	58.2974	13.3507
1373.55	91.4142	58.1857	13.2376
1374.03	91.3578	58.1017	13.1063
1374.52	91.3469	58.048	12.9581
1375	91.3736	58.0181	12.7988
1375.48	91.4244	58.0009	12.6359
1375.96	91.4883	57.9858	12.4727
1376.44	91.5583	57.9657	12.3076
1376.93	91.6322	57.9373	12.1343
1377.41	91.7091	57.8988	11.9446
1377.89	91.7865	57.8477	11.7302
1378.37	91.8594	57.7801	11.4842
1378.85	91.9214	57.6906	11.2012
1379.34	91.9662	57.5727	10.8776
1379.82	91.9897	57.4212	10.5122
1380.3	91.9901	57.2326	10.107
1380.78	91.967	57.0073	9.66945
1381.27	91.9206	56.7497	9.21284
1381.75	91.8514	56.4701	8.75733
1382.23	91.7618	56.1854	8.32908
1382.71	91.6566	55.9163	7.95336
1383.19	91.5448	55.6862	7.6522
1383.67	91.4384	55.518	7.44219
1384.16	91.3501	55.4299	7.33384
1384.64	91.2908	55.4357	7.33623
1385.12	91.2677	55.5425	7.4577
1385.6	91.2821	55.7495	7.70385
1386.09	91.3302	56.0448	8.06887
1386.57	91.4021	56.4018	8.52686
1387.05	91.4831	56.7836	9.03495
1387.53	91.5554	57.1469	9.54098
1388.01	91.6022	57.4568	10.0051
1388.5	91.6135	57.6969	10.4111
1388.98	91.5863	57.8676	10.7637
1389.46	91.5237	57.9815	11.0784
1389.94	91.4329	58.0547	11.3697
1390.42	91.3218	58.1021	11.6475
1390.91	91.1978	58.134	11.915
1391.39	91.0658	58.1564	12.1716
1391.87	90.9282	58.172	12.4174
1392.35	90.7836	58.1815	12.6559
1392.84	90.627	58.1838	12.8956
1393.32	90.4541	58.1797	13.1457
1393.8	90.2634	58.1708	13.4102
1394.28	90.0585	58.1588	13.6821
1394.76	89.8471	58.1437	13.9416
1395.25	89.6367	58.1234	14.1679
1395.73	89.4318	58.0958	14.3492
1396.21	89.233	58.0623	14.4886
1396.69	89.0395	58.0286	14.598
1397.17	88.8506	58.0031	14.6924
1397.66	88.6672	57.9952	14.7833
1398.14	88.4923	58.0105	14.8734
1398.62	88.3306	58.0501	14.9583
1399.1	88.1861	58.1075	15.0292
1399.59	88.0575	58.1703	15.0823
1400.07	87.938	58.2233	15.1205
1400.55	87.8185	58.2546	15.1525
1401.03	87.6933	58.2599	15.1856
1401.51	87.5611	58.2407	15.2255
1402	87.4256	58.203	15.2744
1402.48	87.2935	58.1537	15.3315
1402.96	87.1743	58.1007	15.395
1403.44	87.0789	58.0524	15.4616
1403.92	87.0162	58.0162	15.529
1404.41	86.992	57.9975	15.5944
1404.89	87.0048	57.9962	15.6567
1405.37	87.047	58.0068	15.7176
1405.85	87.1069	58.0197	15.7793
1406.34	87.1751	58.0255	15.8437
1406.82	87.2473	58.019	15.9108
1407.3	87.3238	57.9992	15.9813
1407.78	87.4079	57.9689	16.0564
1408.26	87.5038	57.9329	16.1386
1408.74	87.6151	57.8967	16.2307
1409.23	87.7443	57.865	16.3339
1409.71	87.8933	57.8417	16.4461
1410.19	88.0632	57.83	16.5611
1410.67	88.2536	57.8318	16.6713
1411.16	88.4617	57.8476	16.7707
1411.64	88.6814	57.8758	16.8576
1412.12	88.9042	57.9129	16.9352
1412.6	89.1196	57.9535	17.0101
[truncated: 5,367 more rows]

## Sheet: Fig. 2L
UV–vis absorption spectra
	ZOL	CZ NCs	CZ@PB NCs		Fig. 2L insert
Wavelength (nm)					HPLC
900	0.02442	-0.10924	0.00833
899	0.01877	-0.10329	0.008
898	0.01259	-0.08497	0.00776
897	0.00693	-0.05916	0.00758
896	0.00251	-0.03173	0.00764
895	-0.000331065	-0.00795	0.00783
894	-0.00162	0.00871	0.0077
893	-0.00167	0.0171	0.00744
892	-0.00095288	0.01822	0.00727
891	2.53493e-05	0.0145	0.00704
890	0.000866868	0.00887	0.00649
889	0.00134	0.00392	0.0062
888	0.00138	0.00121	0.00626
887	0.00109	0.00115	0.00576
886	0.00064036	0.00311	0.00533
885	0.000217544	0.00592	0.00572
884	-4.48343e-05	0.00836	0.00607
883	-9.41584e-05	0.00958	0.0056
882	4.00204e-05	0.00932	0.00521
881	0.000271402	0.00792	0.00552
880	0.000495716	0.00605	0.00578
879	0.000628487	0.00448	0.00578
878	0.000630028	0.00372	0.00532
877	0.000511692	0.00393	0.00448
876	0.000324243	0.00489	0.00408
875	0.000134791	0.00614	0.00393
874	1.5125e-06	0.00717	0.00387
873	-4.51555e-05	0.0076	0.00393
872	-9.43014e-06	0.00733	0.00371
871	7.55679e-05	0.00652	0.00349
870	0.000162712	0.00551	0.00353
869	0.000208764	0.00468	0.00332
868	0.000188842	0.00431	0.003
867	0.00010294	0.00446	0.00277
866	-2.68016e-05	0.00502	0.00226
865	-0.000166116	0.00572	0.00198
864	-0.000281662	0.00627	0.002
863	-0.000352303	0.00645	0.0019
862	-0.000374921	0.0062	0.00158
861	-0.000363357	0.00563	0.000928125
860	-0.00034159	0.00494	0.0004815
859	-0.000334172	0.00437	0.00066375
858	-0.000357554	0.00411	0.000770625
857	-0.000415281	0.00419	0.0004545
856	-0.000498361	0.00454	2.925e-05
855	-0.000590138	0.00499	-0.00035325
854	-0.000673453	0.00535	-0.000307125
853	-0.000737269	0.00546	-0.000262125
852	-0.00078036	0.00528	-0.000709875
851	-0.00081094	0.00489	-0.00111
850	-0.000842689	0.00442	-0.00132
849	-0.000888902	0.00403	-0.00135
848	-0.000957054	0.00385	-0.00167
847	-0.00105	0.00391	-0.00205
846	-0.00115	0.00416	-0.0021
845	-0.00124	0.00447	-0.00277
844	-0.00132	0.00472	-0.00365
843	-0.00137	0.00479	-0.00393
842	-0.00138	0.00466	-0.00398
841	-0.00138	0.00438	-0.00401
840	-0.00136	0.00404	-0.00398
839	-0.00134	0.00377	-0.00379
838	-0.00133	0.00366	-0.00384
837	-0.00133	0.00372	-0.00425
836	-0.00135	0.00393	-0.00472
835	-0.00137	0.00418	-0.00493
834	-0.00139	0.00438	-0.0046
833	-0.00141	0.00445	-0.00451
832	-0.00142	0.00436	-0.00481
831	-0.00143	0.00415	-0.00498
830	-0.00144	0.0039	-0.0051
829	-0.00147	0.0037	-0.00518
828	-0.00151	0.00362	-0.0053
827	-0.00156	0.00367	-0.00564
826	-0.00162	0.00384	-0.00588
825	-0.00168	0.00404	-0.00608
824	-0.00172	0.00419	-0.00633
823	-0.00175	0.00425	-0.00642
822	-0.00175	0.00418	-0.00671
821	-0.00174	0.00402	-0.00664
820	-0.00173	0.00383	-0.00605
819	-0.00171	0.0037	-0.00588
818	-0.0017	0.00366	-0.00571
817	-0.0017	0.00375	-0.00524
816	-0.00171	0.00392	-0.00537
815	-0.00171	0.00413	-0.00585
814	-0.00172	0.0043	-0.00588
813	-0.00171	0.00437	-0.00581
812	-0.00169	0.00434	-0.00574
811	-0.00167	0.00422	-0.00548
810	-0.00163	0.00406	-0.00511
809	-0.0016	0.00393	-0.00504
808	-0.00157	0.00387	-0.00536
807	-0.00155	0.00391	-0.00568
806	-0.00153	0.00403	-0.00566
805	-0.00151	0.00418	-0.00549
804	-0.00149	0.00431	-0.00562
803	-0.00146	0.00438	-0.00531
802	-0.00144	0.00437	-0.005
801	-0.00141	0.0043	-0.00522
800	-0.00139	0.00422	-0.00511
799	-0.00138	0.00416	-0.00452
798	-0.00138	0.00416	-0.00399
797	-0.00139	0.00424	-0.00379
796	-0.00141	0.00437	-0.00373
795	-0.00144	0.00451	-0.00422
794	-0.00146	0.00462	-0.00495
793	-0.00148	0.00467	-0.00511
792	-0.00149	0.00463	-0.00495
791	-0.00149	0.00454	-0.00453
790	-0.00149	0.00442	-0.00405
789	-0.00148	0.00433	-0.00431
788	-0.00147	0.00431	-0.00461
787	-0.00147	0.00435	-0.00455
786	-0.00146	0.00446	-0.00457
785	-0.00144	0.0046	-0.00451
784	-0.00142	0.00472	-0.00432
783	-0.00139	0.00478	-0.00417
782	-0.00136	0.00479	-0.00428
781	-0.00132	0.00473	-0.00435
780	-0.00129	0.00466	-0.00447
779	-0.00127	0.00459	-0.00415
778	-0.00126	0.00456	-0.00331
777	-0.00125	0.00459	-0.0029
776	-0.00126	0.00467	-0.00277
775	-0.00127	0.00476	-0.00301
774	-0.00127	0.00483	-0.00373
773	-0.00127	0.00487	-0.00376
772	-0.00126	0.00486	-0.00303
771	-0.00123	0.0048	-0.00242
770	-0.00121	0.00474	-0.00228
769	-0.00118	0.00469	-0.0024
768	-0.00115	0.00468	-0.00227
767	-0.00113	0.00473	-0.00197
766	-0.00113	0.00482	-0.00205
765	-0.00112	0.00492	-0.00258
764	-0.00113	0.00501	-0.00282
763	-0.00113	0.00507	-0.00269
762	-0.00112	0.00507	-0.00194
761	-0.00112	0.00504	-0.00086625
760	-0.0011	0.00499	-0.000655875
759	-0.00108	0.00496	-0.000777375
758	-0.00106	0.00497	-0.00106
757	-0.00104	0.00502	-0.00114
756	-0.00103	0.0051	-0.000446625
755	-0.00102	0.00521	-0.000160875
754	-0.00101	0.00529	-0.00101
753	-0.001	0.00534	-0.00173
752	-0.001	0.00535	-0.00136
751	-0.001	0.00532	-0.00087975
750	-0.001	0.00527	-0.000678375
749	-0.001	0.00524	-0.000835875
748	-0.00101	0.00523	-0.000914625
747	-0.001	0.00526	-0.000714375
746	-0.001	0.00533	-0.00071325
745	-0.000995163	0.00542	-0.000671625
744	-0.000983326	0.00549	-0.00070875
743	-0.000966245	0.00553	-0.000628875
742	-0.000944695	0.00554	-0.000430875
741	-0.000920523	0.00552	-0.000469125
740	-0.000896371	0.00549	-0.00054675
739	-0.000875152	0.00547	-0.000390375
738	-0.000859437	0.00548	-0.000311625
737	-0.000850934	0.00552	-0.000194625
736	-0.000850211	0.00558	0.00023175
735	-0.000856704	0.00565	0.00050175
734	-0.000868987	0.0057	0.000694125
733	-0.000885158	0.00572	0.00084825
732	-0.000903203	0.00569	0.00042525
731	-0.000921229	0.00564	1.125e-06
730	-0.000937523	0.00557	0.00011475
729	-0.000950497	0.00552	0.0002295
728	-0.000958632	0.0055	0.000419625
727	-0.00096052	0.00551	0.0004185
726	-0.000955083	0.00556	0.000189
725	-0.000941909	0.00562	3.7125e-05
724	-0.000921612	0.00568	-0.00011475
723	-0.000896039	0.00571	0.0001125
722	-0.0008682	0.0057	0.000606375
721	-0.000841855	0.00567	0.00122
720	-0.000820828	0.00563	0.00175
719	-0.000808217	0.00559	0.00182
718	-0.00080573	0.00558	0.00175
717	-0.000813346	0.0056	0.00156
716	-0.000829416	0.00564	0.00144
715	-0.000851188	0.00568	0.00152
714	-0.000875572	0.00572	0.00137
713	-0.000899927	0.00572	0.00122
712	-0.000922606	0.00569	0.00095175
711	-0.000943107	0.00563	0.000572625
710	-0.000961813	0.00556	0.000536625
709	-0.000979429	0.0055	0.000730125
708	-0.000996356	0.00546	0.000615375
707	-0.00101	0.00545	0.000192375
706	-0.00103	0.00548	7.7625e-05
705	-0.00104	0.00551	0.000232875
704	-0.00104	0.00555	0.000232875
703	-0.00104	0.00556	0.000117
702	-0.00103	0.00554	0.000196875
701	-0.00102	0.0055	0.000354375
700	-0.001	0.00545	0.000156375
699	-0.000990409	0.0054	-0.00015975
698	-0.000985368	0.00537	-7.875e-05
697	-0.000988579	0.00538	0.0002025
696	-0.001	0.0054	0.000446625
695	-0.00102	0.00544	0.000612
694	-0.00104	0.00547	0.00057375
693	-0.00107	0.00548	0.000493875
692	-0.00109	0.00547	0.000329625
691	-0.00111	0.00542	-0.00016875
690	-0.00112	0.00537	-0.000207
689	-0.00112	0.00532	0.0005535
688	-0.00112	0.00529	0.00080775
687	-0.00112	0.00528	0.000167625
686	-0.00112	0.0053	-0.000304875
685	-0.00112	0.00533	-0.000262125
684	-0.00112	0.00536	-0.0002205
683	-0.00113	0.00537	-0.0004005
682	-0.00114	0.00536	-0.0001755
681	-0.00116	0.00532	0.00027225
680	-0.00118	0.00528	-0.00014175
679	-0.0012	0.00525	-0.0008775
678	-0.00123	0.00523	-0.000880875
677	-0.00125	0.00523	-0.00056025
676	-0.00128	0.00525	-0.00047025
675	-0.00129	0.00528	-0.000522
674	-0.00131	0.0053	-0.0006705
673	-0.00132	0.00529	-0.000723375
672	-0.00134	0.00526	-0.000435375
671	-0.00135	0.0052	0.00010125
670	-0.00136	0.00512	4.725e-05
669	-0.00138	0.00505	-0.000448875
668	-0.0014	0.00499	-0.000700875
667	-0.00142	0.00496	-0.00111
666	-0.00144	0.00496	-0.00167
665	-0.00146	0.00497	-0.00214
664	-0.00148	0.00499	-0.00194
663	-0.0015	0.005	-0.00102
662	-0.00152	0.00499	-0.000516375
661	-0.00154	0.00496	-0.000777375
660	-0.00156	0.00493	-0.0014
659	-0.00159	0.00489	-0.00188
658	-0.00162	0.00486	-0.00189
657	-0.00165	0.00485	-0.00195
656	-0.00168	0.00486	-0.00206
655	-0.00171	0.00487	-0.00201
654	-0.00173	0.00488	-0.00233
653	-0.00174	0.00488	-0.00271
652	-0.00174	0.00487	-0.00239
651	-0.00174	0.00485	-0.00192
650	-0.00173	0.00483	-0.00192
649	-0.00172	0.00482	-0.00193
648	-0.00171	0.00484	-0.00188
647	-0.00171	0.00487	-0.00204
646	-0.00171	0.00491	-0.00215
645	-0.00172	0.00496	-0.0021
644	-0.00174	0.00499	-0.00242
643	-0.00175	0.00499	-0.00291
642	-0.00177	0.00497	-0.00243
641	-0.00179	0.00492	-0.00151
640	-0.0018	0.00486	-0.00124
639	-0.00181	0.00481	-0.00151
638	-0.00182	0.00478	-0.002
637	-0.00181	0.00478	-0.00221
636	-0.0018	0.0048	-0.00211
635	-0.00179	0.00483	-0.00205
634	-0.00176	0.00486	-0.00216
633	-0.00173	0.00488	-0.00227
632	-0.0017	0.00488	-0.00233
631	-0.00167	0.00485	-0.00238
630	-0.00165	0.00482	-0.00233
629	-0.00163	0.00479	-0.00228
628	-0.00162	0.00477	-0.00228
627	-0.00163	0.00477	-0.0025
626	-0.00164	0.00478	-0.00261
625	-0.00167	0.0048	-0.00229
624	-0.00169	0.00482	-0.00197
623	-0.00172	0.00483	-0.00203
622	-0.00175	0.00482	-0.0023
621	-0.00177	0.00479	-0.00225
620	-0.00179	0.00475	-0.0022
619	-0.0018	0.00471	-0.00271
618	-0.00182	0.00469	-0.00321
617	-0.00183	0.00467	-0.00311
616	-0.00185	0.00468	-0.00296
615	-0.00187	0.00468	-0.00291
614	-0.00189	0.00469	-0.00236
613	-0.00191	0.00469	-0.00221
612	-0.00192	0.00467	-0.00302
611	-0.00193	0.00464	-0.00365
610	-0.00194	0.00461	-0.00384
609	-0.00194	0.00459	-0.00386
608	-0.00194	0.00459	-0.00406
607	-0.00195	0.00461	-0.00438
606	-0.00195	0.00464	-0.00405
605	-0.00195	0.00468	-0.00331
604	-0.00196	0.00471	-0.00286
603	-0.00196	0.00473	-0.00294
602	-0.00197	0.00472	-0.00327
601	-0.00197	0.0047	-0.00317
600	-0.00196	0.00468	-0.0029
599	-0.00196	0.00466	-0.00286
598	-0.00196	0.00466	-0.00302
597	-0.00196	0.00467	-0.00305
596	-0.00196	0.00469	-0.00257
595	-0.00198	0.00472	-0.00228
594	-0.00199	0.00473	-0.00258
593	-0.00201	0.00472	-0.00295
592	-0.00203	0.00471	-0.00326
591	-0.00203	0.00469	-0.00352
590	-0.00201	0.0047	-0.00315
589	-0.00197	0.00475	-0.00249
588	-0.00189	0.00486	-0.00268
587	-0.00179	0.00505	-0.00301
586	-0.00166	0.0053	-0.00245
585	-0.00151	0.00559	-0.00059625
584	-0.00136	0.00589	0.00229
583	-0.00122	0.00617	0.00459
582	-0.0011	0.0064	0.00544
581	-0.00101	0.00657	0.00556
580	-0.000958979	0.00668	0.00571
579	-0.000938997	0.00673	0.0058
578	-0.000945314	0.00675	0.00567
577	-0.000968085	0.00675	0.0055
576	-0.000996251	0.00675	0.0054
575	-0.00102	0.00675	0.00525
574	-0.00103	0.00676	0.00499
573	-0.00103	0.00677	0.005
572	-0.00101	0.00679	0.00527
571	-0.000983614	0.00681	0.00539
570	-0.000952242	0.00683	0.00545
569	-0.000922834	0.00686	0.00572
568	-0.000900055	0.0069	0.00608
567	-0.000886328	0.00695	0.00605
566	-0.000881702	0.00701	0.00605
565	-0.00088438	0.00706	0.00617
564	-0.000891696	0.00711	0.00574
563	-0.000901159	0.00713	0.00562
562	-0.000911248	0.00713	0.00574
561	-0.000921718	0.00711	0.00561
560	-0.000933385	0.00707	0.00559
559	-0.000947519	0.00702	0.00547
558	-0.000965097	0.00699	0.00507
557	-0.000986206	0.00698	0.00501
556	-0.00101	0.00698	0.00514
555	-0.00103	0.00699	0.00513
554	-0.00106	0.007	0.00532
553	-0.00108	0.00699	0.00527
552	-0.00109	0.00697	0.00489
551	-0.0011	0.00693	0.00451
550	-0.00111	0.00688	0.00437
549	-0.00112	0.00682	0.00453
548	-0.00113	0.00677	0.00436
547	-0.00115	0.00673	0.00394
546	-0.00116	0.0067	0.00407
545	-0.00119	0.00669	0.0043
544	-0.00121	0.00668	0.00384
543	-0.00123	0.00666	0.00307
542	-0.00124	0.00664	0.00302
541	-0.00125	0.00661	0.00373
540	-0.00126	0.00658	0.00383
539	-0.00126	0.00656	0.00352
538	-0.00125	0.00655	0.00375
537	-0.00125	0.00656	0.0038
536	-0.00125	0.00659	0.00393
535	-0.00124	0.00663	0.00417
534	-0.00123	0.00666	0.004
533	-0.00123	0.00668	0.00384
532	-0.00122	0.00668	0.00386
531	-0.00121	0.00667	0.00424
530	-0.0012	0.00666	0.00481
529	-0.00118	0.00666	0.00489
528	-0.00117	0.00667	0.00458
527	-0.00115	0.0067	0.00443
526	-0.00114	0.00675	0.00453
525	-0.00113	0.0068	0.0047
524	-0.00113	0.00684	0.00506
523	-0.00113	0.00686	0.00544
522	-0.00114	0.00686	0.00535
521	-0.00116	0.00683	0.00527
520	-0.00118	0.0068	0.00518
519	-0.00121	0.00677	0.00474
518	-0.00125	0.00675	0.00429
517	-0.00128	0.00676	0.00383
516	-0.00132	0.00678	0.0038
515	-0.00135	0.00682	0.0042
514	-0.00137	0.00685	0.00454
513	-0.00139	0.00687	0.00481
512	-0.00139	0.00686	0.00493
511	-0.00138	0.00683	0.00475
510	-0.00136	0.00679	0.00457
509	-0.00134	0.00674	0.00455
508	-0.00131	0.00671	0.00412
507	-0.00129	0.0067	0.00378
506	-0.00127	0.00671	0.00382
505	-0.00126	0.00674	0.00402
504	-0.00126	0.00676	0.00455
503	-0.00126	0.00678	0.00509
502	-0.00127	0.00678	0.00481
501	-0.00129	0.00676	0.00386
500	-0.00131	0.00673	0.00356
499	-0.00133	0.0067	0.00386
498	-0.00134	0.00669	0.00425
497	-0.00136	0.00669	0.00474
496	-0.00137	0.00671	0.00479
495	-0.00138	0.00675	0.00467
494	-0.00138	0.00678	0.00473
493	-0.00138	0.00679	0.00468
492	-0.00139	0.00678	0.00465
491	-0.00139	0.00674	0.0047
490	-0.0014	0.00668	0.00466
489	-0.00142	0.00662	0.00452
488	-0.00144	0.00657	0.00448
487	-0.00145	0.00655	0.00453
486	-0.00147	0.00656	0.00499
485	-0.00148	0.00659	0.00546
484	-0.00149	0.00664	0.0049
483	-0.00148	0.00668	0.00456
482	-0.00146	0.00672	0.00535
481	-0.00144	0.00673	0.00583
480	-0.00141	0.00673	0.00559
479	-0.00138	0.00671	0.00556
478	-0.00136	0.0067	0.00573
477	-0.00135	0.00669	0.00569
476	-0.00135	0.00668	0.00543
475	-0.00137	0.00669	0.00528
474	-0.00138	0.00669	0.00523
473	-0.00141	0.00668	0.00471
472	-0.00143	0.00667	0.0043
471	-0.00145	0.00664	0.00461
470	-0.00147	0.00662	0.00517
469	-0.00148	0.0066	0.00561
468	-0.00148	0.00661	0.00556
467	-0.00149	0.00663	0.00552
466	-0.00149	0.00667	0.00586
465	-0.0015	0.00672	0.00568
464	-0.00152	0.00677	0.00509
463	-0.00154	0.00679	0.00491
462	-0.00156	0.00679	0.00513
461	-0.00157	0.00676	0.00522
460	-0.00158	0.00673	0.00502
459	-0.00158	0.00671	0.00496
458	-0.00156	0.00671	0.00489
457	-0.00152	0.00674	0.00545
456	-0.00147	0.0068	0.00631
455	-0.00141	0.00689	0.00658
454	-0.00135	0.00698	0.00719
453	-0.00129	0.00705	0.00748
452	-0.00124	0.00711	0.00679
451	-0.00121	0.00713	0.00608
450	-0.0012	0.00712	0.00694
449	-0.00121	0.0071	0.00914
448	-0.00123	0.00707	0.00978
447	-0.00127	0.00704	0.00955
446	-0.00131	0.00703	0.00966
445	-0.00135	0.00702	0.00948
444	-0.00138	0.00701	0.00876
443	-0.00141	0.00699	0.0082
442	-0.00143	0.00695	0.00809
441	-0.00145	0.0069	0.00732
440	-0.00146	0.00684	0.00683
439	-0.00149	0.00678	0.0073
438	-0.00152	0.00675	0.00778
437	-0.00156	0.00674	0.00747
436	-0.0016	0.00676	0.00664
435	-0.00164	0.00678	0.00584
434	-0.00167	0.00681	0.00582
433	-0.0017	0.00682	0.00542
432	-0.00171	0.00681	0.00477
431	-0.00171	0.00678	0.00515
430	-0.0017	0.00674	0.00542
429	-0.00169	0.00671	0.00542
428	-0.00169	0.00669	0.00569
427	-0.00169	0.0067	0.00597
426	-0.0017	0.00673	0.006
425	-0.00173	0.00678	0.00603
424	-0.00177	0.00683	0.00567
423	-0.00182	0.00685	0.00571
422	-0.00187	0.00685	0.00561
421	-0.00191	0.00681	0.00471
420	-0.00196	0.00676	0.00449
419	-0.00199	0.0067	0.00467
418	-0.00202	0.00666	0.00443
417	-0.00204	0.00664	0.00449
416	-0.00206	0.00666	0.00454
415	-0.00208	0.0067	0.00446
414	-0.00209	0.00674	0.00408
413	-0.0021	0.00678	0.00355
412	-0.00212	0.00681	0.00406
411	-0.00213	0.00681	0.00458
410	-0.00215	0.00681	0.00496
409	-0.00217	0.00681	0.00504
408	-0.00219	0.00684	0.00465
407	-0.0022	0.0069	0.00457
406	-0.00222	0.00699	0.00516
405	-0.00222	0.0071	0.00542
404	-0.00222	0.0072	0.00501
403	-0.00221	0.00729	0.0044
402	-0.0022	0.00735	0.00435
401	-0.00218	0.00738	0.00443
400	-0.00216	0.00739	0.00475
399	-0.00214	0.00739	0.00543
398	-0.00213	0.00741	0.00555
397	-0.00212	0.00745	0.00609
396	-0.00212	0.00751	0.00644
395	-0.00213	0.00759	0.00619
394	-0.00215	0.00765	0.00591
393	-0.00216	0.00769	0.00631
392	-0.00218	0.00771	0.00599
391	-0.0022	0.00769	0.00548
390	-0.00222	0.00767	0.00488
389	-0.00223	0.00766	0.00457
388	-0.00222	0.0077	0.00522
387	-0.00221	0.00779	0.00595
386	-0.00219	0.00795	0.00667
385	-0.00216	0.00814	0.00717
384	-0.00213	0.00834	0.00676
383	-0.0021	0.00851	0.00597
382	-0.00208	0.00864	0.00651
381	-0.00208	0.00871	0.00689
380	-0.00209	0.00874	0.00716
379	-0.00212	0.00874	0.00688
378	-0.00215	0.00874	0.00744
377	-0.00217	0.00878	0.00786
376	-0.00218	0.00888	0.00826
375	-0.00214	0.00904	0.00829
374	-0.00206	0.00924	0.00827
373	-0.00194	0.00946	0.00899
372	-0.00178	0.00969	0.00988
371	-0.00159	0.0099	0.01069
370	-0.0014	0.01009	0.0061
369	-0.00124	0.01026	0.01286
368	-0.00111	0.01042	0.02368
367	-0.00102	0.01057	0.02253
366	-0.000983769	0.0107	0.02533
365	-0.000986001	0.01082	0.02444
364	-0.00101	0.01092	0.02076
363	-0.00105	0.01099	0.01797
362	-0.00108	0.01103	0.01639
361	-0.0011	0.01106	0.01952
360	-0.00111	0.01109	0.02002
359	-0.00111	0.01115	0.01816
358	-0.00111	0.01126	0.01719
357	-0.00111	0.01142	0.01819
356	-0.00111	0.01161	0.01888
355	-0.00112	0.01183	0.01874
354	-0.00112	0.01204	0.01871
353	-0.0011	0.01223	0.01865
352	-0.00105	0.01239	0.01864
351	-0.00097234	0.01255	0.02045
350	-0.000859678	0.01274	0.01992
349	-0.000729741	0.01297	0.0205
348	-0.000602733	0.01328	0.02095
347	-0.000502135	0.01364	0.02482
346	-0.000449745	0.01404	0.02683
345	-0.000461118	0.01439	0.02522
344	-0.000542713	0.01466	0.02537
343	-0.000691514	0.01477	0.02404
342	-0.000897168	0.01472	0.02425
341	-0.00115	0.01452	0.02459
340	-0.00142	0.01425	0.0224
339	-0.00173	0.014	-0.000417375
338	-0.00205	0.01388	-0.0134
337	-0.00239	0.01399	-0.00377
336	-0.00276	0.01439	-0.00084825
335	-0.00316	0.01512	-0.0029
334	-0.00357	0.01617	-0.00454
333	-0.00399	0.01755	-0.00205
332	-0.00438	0.01926	2.1375e-05
331	-0.00471	0.02132	0.000828
330	-0.00494	0.02381	0.000421875
329	-0.00505	0.0268	0.0028
328	-0.00502	0.03042	0.00841
327	-0.00486	0.03475	0.01551
326	-0.0046	0.0399	0.02336
325	-0.00428	0.04589	0.03112
324	-0.00397	0.05277	0.03804
323	-0.00371	0.06051	0.04484
322	-0.00354	0.06911	0.05081
321	-0.00351	0.07854	0.05596
320	-0.0036	0.08877	0.06497
319	-0.00381	0.09976	0.0732
318	-0.00408	0.11143	0.08286
317	-0.00438	0.12363	0.09433
316	-0.00465	0.13618	0.10731
315	-0.00486	0.1488	0.11894
314	-0.00499	0.1612	0.12989
313	-0.00503	0.17305	0.14202
312	-0.005	0.18405	0.15415
311	-0.00492	0.19395	0.16598
310	-0.00483	0.20257	0.17689
309	-0.00475	0.20978	0.18702
308	-0.00469	0.21551	0.19652
307	-0.00464	0.21975	0.20526
306	-0.0046	0.22246	0.20739
305	-0.00454	0.22365	0.20641
304	-0.00446	0.2233	0.2043
303	-0.00435	0.22146	0.20234
302	-0.00421	0.2182	0.19873
301	-0.00407	0.21365	0.19276
300	-0.00396	0.20803	0.18522
299	-0.00388	0.20158	0.17639
298	-0.00386	0.19459	0.16534
297	-0.0039	0.18734	0.15096
296	-0.00398	0.18009	0.13739
295	-0.00406	0.17303	0.12557
294	-0.00411	0.16632	0.11451
293	-0.0041	0.16009	0.10345
292	-0.00401	0.15443	0.09469
291	-0.00384	0.14945	0.08989
290	-0.00362	0.14527	0.08747
289	-0.00338	0.142	0.08323
288	-0.00317	0.13969	0.08058
287	-0.00303	0.13837	0.07525
286	-0.00299	0.13799	0.06908
285	-0.00305	0.1384	0.06532
284	-0.0032	0.13943	0.05977
283	-0.00342	0.14091	0.05413
282	-0.00367	0.14267	0.05289
281	-0.00392	0.14464	0.05509
280	-0.00412	0.14682	0.05553
279	-0.00426	0.14924	0.05684
278	-0.00433	0.15197	0.05997
277	-0.00434	0.15503	0.0649
276	-0.00431	0.15836	0.06884
275	-0.00424	0.16184	0.07455
274	-0.00416	0.16528	0.07832
273	-0.00407	0.16848	0.08022
272	-0.00399	0.17128	0.08289
271	-0.00393	0.17362	0.08448
270	-0.00389	0.17558	0.08965
269	-0.00387	0.17733	0.09823
268	-0.00389	0.17907	0.1048
267	-0.00393	0.181	0.10768
266	-0.00399	0.18321	0.11046
265	-0.00405	0.18568	0.11146
264	-0.00411	0.18829	0.11066
263	-0.00413	0.19085	0.11246
262	-0.00413	0.19316	0.11774
261	-0.00408	0.19512	0.12126
260	-0.004	0.19673	0.12387
259	-0.0039	0.19807	0.12559
258	-0.0038	0.19925	0.13061
257	-0.00371	0.20034	0.13742
256	-0.00364	0.20129	0.14085
255	-0.00358	0.20188	0.1426
254	-0.00353	0.20179	0.14036
253	-0.00347	0.20063	0.13569
252	-0.00339	0.19812	0.13026
251	-0.00327	0.19417	0.12567
250	-0.00313	0.18895	0.12122
249	-0.00296	0.18289	0.11781
248	-0.00279	0.17656	0.11535
247	-0.00262	0.1706	0.11627
246	-0.00248	0.16547	0.12242
245	-0.00236	0.16144	0.12909
244	-0.00226	0.15847	0.1359
243	-0.00215	0.15639	0.147
242	-0.00201	0.15494	0.15863
241	-0.00179	0.15404	0.17632
240	-0.00142	0.15388	0.2071
239	-0.000789821	0.15503	0.24505
238	0.000237291	0.1584	0.29127
237	0.00188	0.16514	0.34704
236	0.0044	0.1765	0.41586
235	0.00815	0.19369	0.50935
234	0.01349	0.21788	0.62803
233	0.02082	0.25019	0.78065
232	0.03048	0.29174	0.99771
231	0.04276	0.34372	1.28559
230	0.0578	0.40723	1.63146
229	0.07562	0.48311	2.05984
228	0.09607	0.57144	2.55732
227	0.11884	0.67111	3.10713
226	0.14346	0.77937	3.7254
225	0.16936	0.89171	4.32403
224	0.19586	1.00215	4.84341
223	0.2222	1.10404	5.19772
222	0.2476	1.19131	5.5557
221	0.27129	1.25989	5.88853
220	0.29255	1.30909	6.0685
219	0.31078	1.34247	6.21551
218	0.3256	1.36788	6.29803
217	0.33689	1.39658	6.44087
216	0.34489	1.44143	6.44364
215	0.35017	1.51447	6.3872
214	0.35364	1.62438	6.30753
213	0.35645	1.77435	5.97277
212	0.3598	1.96091	5.74414
211	0.36482	2.17405	9.91743
210	0.37234	2.39863	14.1284
209	0.38272	2.61694	14.14
208	0.39579	2.81171	14.2269
207	0.41084	2.96919	14.3139
206	0.42673	3.08138	14.2616
205	0.44208	3.14716	14.2094
204	0.45548	3.17197	14.6964
203	0.46578	3.1663	15.1834
202	0.47225	3.14326	18.8417
201	0.47472	3.11585	22.5
200	0.47356	3.09461	22.5

## Sheet: Fig. 3D
Size distribution of PCZ@PB NCs
0.4	0
0.46323	0
0.53646	0
0.62126	0
0.71947	0
0.8332	0
0.96492	0
1.11745	0
1.29409	0
1.49866	0
1.73557	0
2.00993	0
2.32766	0
2.69561	0
3.12173	0
3.61521	0
4.1867	0
4.84853	0
5.61499	0
6.5026	0
7.53052	0
8.72094	0
10.0995	0
11.6961	0
13.545	0
15.6862	0
18.1658	0
21.0374	0.94034
24.363	8.79272
28.2143	16.6879
32.6744	28.5537
37.8396	18.7332
43.8212	13.206
50.7484	8.32432
58.7707	3.95098
68.0611	0.1635
78.8202	0
91.28	0
105.709	0
122.42	0
141.772	0
164.183	0
190.137	0
220.194	0
255.002	0
295.312	0
341.995	0
396.058	0
458.666	0
531.172	0
615.139	0
712.379	0
824.992	0
955.406	0
1106.44	0
1281.34	0
1483.89	0
1718.47	0
1990.12	0
2304.72	0
2669.04	0
3090.96	0
3579.58	0
4145.44	0
4800.75	0
5559.64	0
6438.51	0
7456.3	0
8634.99	0

## Sheet: Fig. 3E
Representative protein bands stained with Coomassie brilliant blue

## Sheet: Fig. 3F
Zeta potential
	Platelete membrane	CZ@PB NCs	PCZ@PB NCs
	-24.4	-6.63	-19.6
	-26.9	-4.89	-20.7
	-25.1	-6.21	-16.3
Average value	-25.4667	-5.91	-18.8667
SD	1.2897	0.907965	2.28983

## Sheet: Fig. 3G
Characterization of the ability of CZ NCs to catalyse different concentrations of H2O2 to produce oxygen.
CZ NCs+H2O2
Concentration of H2O2 (mM)	0mM	50	100	200	400	800	1600	3200
Concentration of oxygen (mg/mL)	8.32	9.34	9.88	11.67	12.42	15.6	23.78	30.73
	8.34	9.32	9.84	11.73	12.5	15.73	23.02	30.59
	8.43	9.31	9.83	11.74	12.65	15.9	22.55	30.03
	8.31	9.29	9.79	11.8	12.72	16.17	22.72	30.5
	8.49	9.24	9.79	11.91	12.87	16.33	22.22	31.35
Average value	8.378	9.3	9.826	11.77	12.632	15.946	22.858	30.64
SD	0.0785493	0.0380789	0.0378153	0.0908295	0.178241	0.302539	0.591033	0.476025
CZ NCs:
Concentration of H2O2 (mM)	0mM	50	100	200	400	800	1600	3200
	8.21	8.24	7.98	8.67	8.54	8.57	8.23	8.31
	8.47	8.42	8.02	8.72	8.55	8.35	8.42	8.32
	8.34	8.45	8.07	8.6	8.49	8.54	8.23	8.23
Average value	8.34	8.37	8.02333	8.66333	8.52667	8.48667	8.29333	8.28667
SD	0.13	0.113578	0.0450925	0.0602771	0.0321455	0.119304	0.109697	0.0493288

## Sheet: Fig. 3H
The determination of different components catalysing H2O2 (1 mM) to generate oxygen within 5 min.
	Concentration of oxygen (mg/mL)
Time (min)	H2O	Platelet membrane	Probucol	CZ NCs	CZ@PB NCs	PCZ@PB NCs
0.5	7.63	7.48	7.63	7.58	7.9	7.63
1	7.51	7.44	7.58	8.11	8	7.75
1.5	7.49	7.36	7.75	8.62	8.29	8
2	7.46	7.38	7.79	8.92	9.06	8.26
2.5	7.42	7.33	7.8	9.18	9.13	8.5
3	7.43	7.44	7.78	9.39	9.26	8.7
3.5	7.44	7.43	7.78	9.51	9.36	8.86
4	7.44	7.42	7.8	9.63	9.48	8.98
4.5	7.43	7.42	7.82	9.73	9.54	9.22
5	7.44	7.44	7.86	9.75	9.63	9.44

## Sheet: Fig. 3I
DCFH-DA fluorescent probe to characterize the concentration of H2O2 in the solution during 24 h
	Time (h)	0	0.5	1	2	4	8	12	24
Fluorescence intensity	Probucol	0.8685	1327	1266	1215	1148	1073	967	885
		0.8233	1305	1217	1077	1023	981	986	868
		0.7912	1406	1306	1112	996	955	894	802
	Platelet membrane	0.7921	1431	1422	1420	1434	1367	1468	1354
		0.8122	1448	1492	1453	1405	1389	1402	1364
		0.7846	1421	1462	1381	1429	1327	1391	1376
	CZ@PB NCs	0.8221	762.3	820.8	554.1	487.5	385.9	273.3	225.1
		0.7482	792.9	694	581.9	502.6	394.8	268.4	234.5
		0.7213	768.1	742	555.1	486	392.8	265.6	228.2
	PCZ@PB NCs	0.7329	1134	832	580.3	397	218	98.7	49.61
		0.8745	1205	845.6	600	394.5	227.4	102.4	49.61
		0.8216	1129	762.1	714.2	393.4	222.9	95.66	50
	Time (h)	0	0.5	1	2	4	8	12	24
Probucol	Average value	0.827667	1346	1263	1134.67	1055.67	1003	949	851.667
	SD	0.0388346	53.1131	44.5758	71.7379	81.0946	62	48.5695	43.8444
Platelet membrane	Average value	0.7963	1433.33	1458.67	1418	1422.67	1361	1420.33	1364.67
	SD	0.0142713	13.6504	35.1188	36.0416	15.5027	31.4325	41.6453	11.0151
CZ@PB NCs	Average value	0.763867	774.433	752.267	563.7	492.033	391.167	269.1	229.267
	SD	0.0521943	16.2534	64.0204	15.7696	9.18168	4.6694	3.89744	4.78992
PCZ@PB NCs	Average value	0.809667	1156	813.233	631.5	394.967	222.767	98.92	49.74
	SD	0.0715503	42.5088	44.8018	72.2945	1.84481	4.70142	3.37538	0.225167

[truncated: 46 more sheets: Fig. 3J, Fig. 3K, Fig. 4C, Fig. 4D, Fig. 4F, Fig. 4H, Fig. 4I, Fig. 4J, Fig. 4K, Fig. 4L, Fig. 4N, Fig. 5C, Fig. 5D, Fig. 5F, Fig. 5H, Fig. 5I, Fig. 5J, Fig. S5, Fig. S7, Fig. S8 …]
